# Supplementary material for: Privacy-preserving household load forecasting based on non-intrusive load monitoring: A federated deep learning approach
Source: PeerJ Comput Sci. 2022 Aug 2;8:e1049. doi: 10.7717/peerj-cs.1049 (PMC9455055; doi:10.7717/peerj-cs.1049)
Supplement: Supplemental Information 1 [file peerj-cs-08-1049-s001.zip]

Archive with 8 entries (7 files):
- code/
- __MACOSX/._code
- code/9_data2τÜäσë»μ£1⁄4.csv
- __MACOSX/code/._9_data2τÜäσë»μ£1⁄4.csv
- code/mian.py
- __MACOSX/code/._mian.py
- code/federated_avg.py
- __MACOSX/code/._federated_avg.py
