# Supplementary material for: Privacy-preserving household load forecasting based on non-intrusive load monitoring: A federated deep learning approach
Source: PeerJ Comput Sci. 2022 Aug 2;8:e1049. doi: 10.7717/peerj-cs.1049 (PMC9455055; doi:10.7717/peerj-cs.1049)
Supplement: Supplemental Information 1 [file peerj-cs-08-1049-s001.zip › code/9_data2τÜäσë»μ£1⁄4.csv]

87.0	1.0	1.0	1.0	0.0	2.0	0.0	13.0	0.0
87.0	1.0	1.0	1.0	0.0	2.0	0.0	13.0	0.0
87.0	1.0	1.0	1.0	0.0	2.0	0.0	13.0	0.0
87.0	1.0	1.0	1.0	0.0	2.0	0.0	13.0	0.0
91.0	1.0	1.0	1.0	0.0	2.0	0.0	13.0	0.0
86.0	1.0	1.0	1.0	0.0	2.0	0.0	13.0	0.0
87.0	1.0	1.0	1.0	0.0	2.0	0.0	13.0	0.0
87.0	1.0	1.0	1.0	0.0	2.0	0.0	13.0	0.0
87.0	1.0	1.0	1.0	0.0	2.0	0.0	13.0	0.0
87.0	1.0	1.0	1.0	0.0	2.0	0.0	14.0	0.0
87.0	1.0	1.0	1.0	0.0	2.0	0.0	13.0	0.0
87.0	1.0	1.0	1.0	0.0	2.0	0.0	13.0	0.0
87.0	1.0	1.0	1.0	0.0	2.0	0.0	13.0	0.0
87.0	1.0	1.0	1.0	0.0	2.0	0.0	13.0	0.0
87.0	1.0	1.0	1.0	0.0	2.0	0.0	13.0	0.0
87.0	1.0	1.0	1.0	0.0	2.0	0.0	13.0	0.0
87.0	1.0	2333.0	1.0	0.0	2.0	0.0	13.0	0.0
87.0	1.0	2284.0	1.0	0.0	2.0	0.0	13.0	0.0
87.0	1.0	2292.0	1.0	0.0	2.0	0.0	13.0	0.0
87.0	1.0	0.0	1.0	0.0	2.0	0.0	13.0	0.0
87.0	1.0	2335.0	1.0	0.0	2.0	0.0	13.0	0.0
87.0	1.0	2290.0	1.0	0.0	2.0	0.0	13.0	0.0
87.0	1.0	2254.0	1.0	0.0	2.0	0.0	13.0	0.0
87.0	1.0	2261.0	1.0	0.0	2.0	0.0	13.0	0.0
87.0	1.0	2274.0	1.0	0.0	2.0	0.0	13.0	0.0
87.0	1.0	2289.0	1.0	0.0	2.0	0.0	13.0	0.0
87.0	1.0	2268.0	1.0	0.0	2.0	0.0	13.0	0.0
87.0	1.0	2285.0	1.0	0.0	2.0	0.0	13.0	0.0
87.0	1.0	2273.0	1.0	0.0	2.0	0.0	13.0	0.0
87.0	1.0	443.0	1.0	0.0	2.0	0.0	13.0	0.0
87.0	1.0	0.0	1.0	0.0	2.0	0.0	13.0	0.0
87.0	1.0	1.0	1.0	0.0	2.0	0.0	13.0	0.0
87.0	1.0	1.0	1.0	0.0	2.0	0.0	13.0	0.0
87.0	1.0	1.0	1.0	0.0	2.0	0.0	14.0	0.0
87.0	1.0	1.0	1.0	0.0	2.0	0.0	13.0	0.0
87.0	1.0	1.0	1.0	0.0	2.0	0.0	13.0	0.0
87.0	1.0	1.0	1.0	0.0	2.0	0.0	13.0	0.0
103.0	1.0	1.0	1.0	0.0	2.0	0.0	14.0	0.0
103.0	1.0	1.0	1.0	0.0	2.0	0.0	13.0	0.0
104.0	1.0	1.0	1.0	0.0	2.0	0.0	13.0	0.0
103.0	1.0	1.0	1.0	0.0	2.0	0.0	13.0	0.0
87.0	1.0	1.0	1.0	0.0	2.0	0.0	13.0	0.0
87.0	1.0	1.0	1.0	0.0	2.0	0.0	13.0	0.0
87.0	1.0	1.0	1.0	0.0	2.0	0.0	13.0	0.0
87.0	1.0	1.0	1.0	0.0	2.0	0.0	13.0	0.0
88.0	1.0	1.0	1.0	0.0	2.0	0.0	13.0	0.0
87.0	1.0	1.0	1.0	0.0	2.0	0.0	13.0	0.0
87.0	1.0	1.0	1.0	0.0	2.0	0.0	13.0	0.0
87.0	1.0	1.0	1.0	0.0	2.0	0.0	13.0	0.0
87.0	1.0	1.0	1.0	0.0	2.0	0.0	13.0	0.0
87.0	1.0	1.0	1.0	0.0	2.0	0.0	13.0	0.0
87.0	1.0	1.0	1.0	0.0	2.0	0.0	13.0	0.0
87.0	1.0	1.0	1.0	0.0	2.0	0.0	13.0	0.0
87.0	1.0	1.0	1.0	0.0	2.0	0.0	13.0	0.0
88.0	1.0	1.0	1.0	0.0	2.0	0.0	13.0	0.0
88.0	0.0	1.0	1.0	0.0	2.0	0.0	13.0	0.0
87.0	1.0	1.0	1.0	0.0	2.0	0.0	13.0	0.0
88.0	1.0	1.0	1.0	0.0	2.0	0.0	13.0	0.0
87.0	1.0	1.0	1.0	0.0	2.0	0.0	13.0	0.0
87.0	1.0	1.0	1.0	0.0	2.0	0.0	13.0	0.0
87.0	1.0	1.0	1.0	0.0	2.0	0.0	13.0	0.0
87.0	1.0	1.0	1.0	0.0	2.0	0.0	13.0	0.0
88.0	1.0	1.0	1.0	0.0	2.0	0.0	13.0	0.0
87.0	1.0	1.0	1.0	0.0	2.0	0.0	13.0	0.0
87.0	1.0	1.0	1.0	0.0	2.0	0.0	13.0	0.0
88.0	1.0	1.0	1.0	0.0	2.0	0.0	13.0	0.0
87.0	1.0	1.0	1.0	0.0	2.0	0.0	13.0	0.0
87.0	1.0	1.0	1.0	0.0	2.0	0.0	13.0	0.0
87.0	1.0	1.0	1.0	0.0	2.0	0.0	13.0	0.0
87.0	1.0	1.0	1.0	0.0	2.0	0.0	13.0	0.0
87.0	1.0	1.0	1.0	0.0	2.0	0.0	13.0	0.0
87.0	1.0	1.0	1.0	0.0	2.0	0.0	13.0	0.0
87.0	1.0	1.0	1.0	0.0	2.0	0.0	13.0	0.0
87.0	1.0	1.0	1.0	0.0	2.0	0.0	13.0	0.0
87.0	1.0	1.0	1.0	0.0	2.0	0.0	13.0	0.0
87.0	1.0	1.0	1.0	0.0	2.0	0.0	13.0	0.0
87.0	1.0	1.0	1.0	0.0	2.0	0.0	13.0	0.0
87.0	0.0	1.0	1606.0	0.0	2.0	0.0	13.0	0.0
86.0	0.0	1.0	1596.0	0.0	2.0	0.0	13.0	0.0
86.0	1.0	1.0	1593.0	0.0	2.0	0.0	13.0	0.0
87.0	1.0	1.0	1575.0	0.0	2.0	0.0	13.0	0.0
87.0	1.0	1.0	1572.0	0.0	2.0	0.0	13.0	0.0
87.0	1.0	1.0	1569.0	0.0	2.0	0.0	13.0	0.0
87.0	1.0	1.0	1570.0	0.0	2.0	0.0	13.0	0.0
86.0	1.0	1.0	1.0	0.0	2.0	0.0	13.0	0.0
87.0	1.0	1.0	1.0	0.0	2.0	0.0	13.0	0.0
87.0	1.0	1.0	1.0	0.0	2.0	0.0	13.0	0.0
87.0	1.0	1.0	1.0	0.0	2.0	0.0	13.0	0.0
83.0	1.0	1.0	1.0	0.0	2.0	0.0	13.0	0.0
82.0	1.0	1.0	1.0	0.0	2.0	0.0	13.0	0.0
82.0	1.0	1.0	1.0	0.0	2.0	0.0	13.0	0.0
82.0	1.0	1.0	1.0	0.0	2.0	0.0	14.0	0.0
81.0	1.0	1.0	1.0	0.0	2.0	0.0	14.0	0.0
81.0	1.0	1.0	1.0	0.0	2.0	0.0	13.0	0.0
81.0	1.0	1.0	1.0	0.0	2.0	0.0	13.0	0.0
81.0	1.0	1.0	1.0	0.0	2.0	0.0	13.0	0.0
81.0	0.0	1.0	1.0	0.0	2.0	0.0	13.0	0.0
80.0	0.0	1.0	1.0	0.0	2.0	0.0	13.0	0.0
81.0	1.0	1.0	1.0	0.0	2.0	0.0	13.0	0.0
81.0	1.0	1.0	1.0	0.0	2.0	0.0	13.0	0.0
80.0	1.0	1.0	1.0	0.0	2.0	0.0	13.0	0.0
81.0	1.0	1.0	1.0	0.0	2.0	0.0	12.0	0.0
81.0	1.0	1.0	1.0	0.0	2.0	0.0	14.0	0.0
80.0	1.0	1.0	1.0	0.0	2.0	0.0	13.0	0.0
80.0	1.0	1.0	1.0	0.0	2.0	0.0	13.0	0.0
80.0	1.0	1.0	1.0	0.0	2.0	0.0	13.0	0.0
80.0	1.0	1.0	1.0	0.0	2.0	0.0	13.0	0.0
80.0	1.0	1.0	1.0	0.0	2.0	0.0	13.0	0.0
80.0	1.0	1.0	1.0	0.0	2.0	0.0	13.0	0.0
80.0	1.0	1.0	1.0	0.0	2.0	0.0	13.0	0.0
80.0	1.0	1.0	1.0	0.0	2.0	0.0	13.0	0.0
81.0	1.0	1.0	1.0	0.0	2.0	0.0	13.0	0.0
80.0	1.0	1.0	1.0	0.0	2.0	0.0	14.0	0.0
80.0	1.0	1.0	1.0	0.0	2.0	0.0	13.0	0.0
80.0	1.0	1.0	1.0	0.0	2.0	0.0	13.0	0.0
80.0	1.0	1.0	1.0	0.0	2.0	0.0	13.0	0.0
79.0	1.0	1.0	1.0	0.0	2.0	0.0	13.0	0.0
79.0	1.0	1.0	1.0	0.0	2.0	0.0	13.0	0.0
80.0	1.0	1.0	1.0	0.0	2.0	0.0	13.0	0.0
80.0	1.0	1.0	1.0	0.0	2.0	0.0	13.0	0.0
80.0	1.0	1.0	1.0	0.0	2.0	0.0	13.0	0.0
79.0	1.0	1.0	1.0	0.0	2.0	0.0	13.0	0.0
80.0	1.0	1.0	1.0	0.0	2.0	0.0	13.0	0.0
80.0	1.0	1.0	1.0	0.0	2.0	0.0	13.0	0.0
79.0	1.0	1.0	1.0	0.0	2.0	0.0	13.0	0.0
79.0	1.0	1.0	1.0	0.0	2.0	0.0	13.0	0.0
79.0	1.0	1.0	1.0	0.0	2.0	0.0	13.0	0.0
79.0	0.0	1.0	1.0	0.0	2.0	0.0	13.0	0.0
79.0	1.0	1.0	1.0	0.0	2.0	0.0	13.0	0.0
79.0	1.0	1.0	1.0	0.0	2.0	0.0	13.0	0.0
79.0	1.0	1.0	1.0	0.0	2.0	0.0	13.0	0.0
79.0	1.0	1.0	1.0	0.0	2.0	0.0	13.0	0.0
79.0	1.0	1.0	1.0	0.0	2.0	0.0	13.0	0.0
78.0	1.0	1.0	1.0	0.0	2.0	0.0	14.0	0.0
78.0	1.0	1.0	1.0	0.0	2.0	0.0	13.0	0.0
78.0	1.0	1.0	1.0	0.0	2.0	0.0	13.0	0.0
78.0	1.0	1.0	1.0	0.0	2.0	0.0	13.0	0.0
78.0	1.0	1.0	1.0	0.0	2.0	0.0	13.0	0.0
78.0	1.0	1.0	1.0	0.0	2.0	0.0	13.0	0.0
78.0	1.0	1.0	1.0	0.0	2.0	0.0	13.0	0.0
78.0	1.0	1.0	1.0	0.0	2.0	0.0	13.0	0.0
78.0	1.0	1.0	1.0	0.0	2.0	0.0	13.0	0.0
77.0	1.0	1.0	1.0	0.0	2.0	0.0	13.0	0.0
77.0	1.0	1.0	1.0	0.0	2.0	0.0	13.0	0.0
77.0	1.0	1.0	1.0	0.0	2.0	0.0	14.0	0.0
77.0	1.0	1.0	1.0	0.0	2.0	0.0	13.0	0.0
77.0	1.0	1.0	1.0	0.0	2.0	0.0	13.0	0.0
77.0	1.0	1.0	1.0	0.0	2.0	0.0	13.0	0.0
77.0	1.0	1.0	1.0	0.0	2.0	0.0	13.0	0.0
77.0	1.0	1.0	1.0	0.0	2.0	0.0	13.0	0.0
77.0	1.0	1.0	1.0	0.0	2.0	0.0	13.0	0.0
77.0	1.0	1.0	1.0	0.0	2.0	0.0	13.0	0.0
76.0	1.0	1.0	1.0	0.0	2.0	0.0	13.0	0.0
76.0	1.0	1.0	1.0	0.0	2.0	0.0	13.0	0.0
0.0	1.0	1.0	1.0	0.0	2.0	0.0	13.0	0.0
0.0	1.0	1.0	1.0	0.0	2.0	0.0	13.0	0.0
0.0	1.0	1.0	1.0	0.0	2.0	0.0	13.0	0.0
0.0	1.0	1.0	1.0	0.0	2.0	0.0	13.0	0.0
0.0	1.0	1.0	1.0	0.0	2.0	0.0	13.0	0.0
0.0	1.0	1.0	1.0	0.0	2.0	0.0	13.0	0.0
0.0	1.0	1.0	1.0	0.0	2.0	0.0	13.0	0.0
0.0	1.0	1.0	1.0	0.0	2.0	0.0	13.0	0.0
0.0	1.0	1.0	1.0	0.0	2.0	0.0	13.0	0.0
0.0	1.0	1.0	1.0	0.0	2.0	0.0	13.0	0.0
0.0	1.0	1.0	1.0	0.0	2.0	0.0	13.0	0.0
0.0	1.0	1.0	1.0	0.0	2.0	0.0	13.0	0.0
0.0	1.0	1.0	1.0	0.0	2.0	0.0	13.0	0.0
0.0	1.0	1.0	1.0	0.0	2.0	0.0	13.0	0.0
0.0	1.0	1.0	1.0	0.0	2.0	0.0	13.0	0.0
0.0	1.0	1.0	1.0	0.0	2.0	0.0	13.0	0.0
0.0	1.0	1.0	1.0	0.0	2.0	0.0	13.0	0.0
0.0	1.0	1.0	1.0	0.0	2.0	0.0	13.0	0.0
0.0	1.0	1.0	1.0	0.0	2.0	0.0	13.0	0.0
0.0	1.0	1.0	1.0	0.0	2.0	0.0	13.0	0.0
0.0	1.0	1.0	1.0	0.0	2.0	0.0	13.0	0.0
0.0	1.0	1.0	1.0	0.0	2.0	0.0	13.0	0.0
0.0	1.0	1.0	1.0	0.0	2.0	0.0	13.0	0.0
0.0	1.0	1.0	1.0	0.0	2.0	0.0	13.0	0.0
0.0	1.0	1.0	1.0	0.0	2.0	0.0	13.0	0.0
0.0	1.0	1.0	1.0	0.0	2.0	0.0	13.0	0.0
0.0	1.0	1.0	1.0	0.0	2.0	0.0	13.0	0.0
0.0	1.0	1.0	1.0	0.0	2.0	0.0	13.0	0.0
0.0	0.0	1.0	1.0	0.0	2.0	0.0	13.0	0.0
0.0	1.0	1.0	1.0	0.0	2.0	0.0	13.0	0.0
0.0	1.0	1.0	1.0	0.0	2.0	0.0	13.0	0.0
0.0	1.0	1.0	1.0	0.0	2.0	0.0	13.0	0.0
0.0	1.0	1.0	1.0	0.0	2.0	0.0	13.0	0.0
0.0	1.0	1.0	1.0	0.0	2.0	0.0	13.0	0.0
0.0	1.0	1.0	1.0	0.0	2.0	0.0	13.0	0.0
0.0	1.0	1.0	1.0	0.0	2.0	0.0	13.0	0.0
0.0	1.0	1.0	1.0	0.0	2.0	0.0	13.0	0.0
0.0	1.0	1.0	1.0	0.0	2.0	0.0	13.0	0.0
0.0	1.0	1.0	1.0	0.0	2.0	0.0	13.0	0.0
0.0	1.0	1.0	1.0	0.0	2.0	0.0	13.0	0.0
0.0	1.0	1.0	1.0	0.0	2.0	0.0	13.0	0.0
0.0	1.0	1.0	1.0	0.0	2.0	0.0	13.0	0.0
0.0	1.0	1.0	1.0	0.0	2.0	0.0	13.0	0.0
0.0	1.0	1.0	1.0	0.0	2.0	0.0	13.0	0.0
0.0	1.0	1.0	1.0	0.0	2.0	0.0	13.0	0.0
0.0	0.0	1.0	1.0	0.0	2.0	0.0	13.0	0.0
0.0	0.0	1.0	1.0	0.0	2.0	0.0	13.0	0.0
0.0	1.0	3.0	1.0	0.0	2.0	0.0	13.0	0.0
0.0	1.0	3.0	1.0	0.0	2.0	0.0	13.0	0.0
0.0	1.0	1.0	1.0	0.0	2.0	0.0	13.0	0.0
0.0	1.0	1.0	1.0	0.0	2.0	0.0	13.0	0.0
0.0	1.0	1.0	1.0	0.0	2.0	0.0	13.0	0.0
0.0	1.0	1.0	1.0	0.0	2.0	0.0	13.0	0.0
0.0	1.0	1.0	1.0	0.0	2.0	0.0	13.0	0.0
0.0	1.0	1.0	1.0	0.0	2.0	0.0	13.0	0.0
0.0	1.0	1.0	1.0	0.0	2.0	0.0	13.0	0.0
0.0	1.0	1.0	1.0	0.0	2.0	0.0	13.0	0.0
0.0	1.0	1.0	1.0	0.0	2.0	0.0	12.0	0.0
0.0	1.0	1.0	1.0	0.0	2.0	0.0	13.0	0.0
0.0	1.0	1.0	1.0	0.0	2.0	0.0	13.0	0.0
0.0	1.0	1.0	1.0	0.0	2.0	0.0	12.0	0.0
0.0	1.0	1.0	1.0	0.0	2.0	0.0	13.0	0.0
0.0	1.0	1.0	1.0	0.0	2.0	0.0	12.0	0.0
0.0	1.0	1.0	1.0	0.0	2.0	0.0	13.0	0.0
0.0	1.0	1.0	1.0	0.0	2.0	0.0	13.0	0.0
0.0	1.0	1.0	1.0	0.0	2.0	0.0	13.0	0.0
0.0	1.0	1.0	1.0	0.0	2.0	0.0	13.0	0.0
0.0	1.0	1.0	1.0	0.0	2.0	0.0	13.0	0.0
0.0	1.0	1.0	1.0	0.0	2.0	0.0	13.0	0.0
0.0	1.0	1.0	1.0	0.0	2.0	0.0	13.0	0.0
0.0	1.0	1.0	1.0	0.0	2.0	0.0	13.0	0.0
0.0	1.0	1.0	1.0	0.0	2.0	0.0	13.0	0.0
0.0	1.0	1.0	1.0	0.0	2.0	0.0	13.0	0.0
0.0	1.0	1.0	1.0	0.0	2.0	0.0	13.0	0.0
0.0	1.0	1.0	1.0	0.0	2.0	0.0	13.0	0.0
0.0	0.0	1.0	1.0	0.0	2.0	0.0	13.0	0.0
0.0	0.0	1.0	1.0	0.0	2.0	0.0	13.0	0.0
0.0	0.0	1.0	1.0	0.0	2.0	0.0	13.0	0.0
0.0	1.0	1.0	1.0	0.0	2.0	0.0	13.0	0.0
0.0	1.0	1.0	1.0	0.0	2.0	0.0	13.0	0.0
0.0	1.0	1.0	1.0	0.0	2.0	0.0	13.0	0.0
0.0	1.0	1.0	1.0	0.0	2.0	0.0	13.0	0.0
0.0	1.0	1.0	1.0	0.0	2.0	0.0	13.0	0.0
0.0	1.0	1.0	1.0	0.0	2.0	0.0	13.0	0.0
0.0	1.0	1.0	1.0	0.0	2.0	0.0	13.0	0.0
0.0	1.0	1.0	1.0	0.0	2.0	0.0	13.0	0.0
0.0	1.0	1.0	1.0	0.0	2.0	0.0	13.0	0.0
0.0	1.0	1.0	1.0	0.0	2.0	0.0	13.0	0.0
0.0	1.0	1.0	1.0	0.0	2.0	0.0	13.0	0.0
0.0	1.0	1.0	1.0	0.0	2.0	0.0	13.0	0.0
0.0	1.0	1.0	1.0	0.0	2.0	0.0	13.0	0.0
0.0	1.0	1.0	1.0	0.0	2.0	0.0	13.0	0.0
17.0	1.0	1.0	1.0	0.0	2.0	0.0	13.0	0.0
0.0	1.0	1.0	1.0	0.0	2.0	0.0	12.0	0.0
0.0	1.0	1.0	1.0	0.0	2.0	0.0	13.0	0.0
0.0	1.0	1.0	1.0	0.0	2.0	0.0	13.0	0.0
0.0	1.0	1.0	1.0	0.0	2.0	0.0	13.0	0.0
0.0	1.0	1.0	1.0	0.0	2.0	0.0	13.0	0.0
0.0	1.0	1.0	1.0	0.0	2.0	0.0	14.0	0.0
0.0	1.0	1.0	1.0	0.0	2.0	0.0	13.0	0.0
0.0	1.0	1.0	1.0	0.0	2.0	0.0	13.0	0.0
0.0	1.0	1.0	1.0	0.0	2.0	0.0	13.0	0.0
0.0	1.0	1.0	1.0	0.0	2.0	0.0	12.0	0.0
0.0	0.0	1.0	1.0	0.0	2.0	0.0	13.0	0.0
0.0	1.0	1.0	1.0	0.0	2.0	0.0	13.0	0.0
0.0	1.0	1.0	1.0	0.0	2.0	0.0	13.0	0.0
0.0	1.0	1.0	1.0	0.0	2.0	0.0	13.0	0.0
0.0	1.0	1.0	1.0	0.0	2.0	0.0	13.0	0.0
0.0	1.0	1.0	1.0	0.0	2.0	0.0	13.0	0.0
0.0	1.0	1.0	1.0	0.0	2.0	0.0	13.0	0.0
0.0	1.0	1.0	1.0	0.0	2.0	0.0	13.0	0.0
0.0	1.0	1.0	1.0	0.0	2.0	0.0	13.0	0.0
0.0	0.0	1.0	1.0	0.0	2.0	0.0	13.0	0.0
0.0	0.0	1.0	1.0	0.0	2.0	0.0	14.0	0.0
0.0	1.0	1.0	1.0	0.0	2.0	0.0	13.0	0.0
0.0	1.0	1.0	1.0	0.0	2.0	0.0	13.0	0.0
0.0	1.0	1.0	1.0	0.0	2.0	0.0	13.0	0.0
0.0	1.0	1.0	1.0	0.0	2.0	0.0	13.0	0.0
0.0	1.0	1.0	1.0	0.0	2.0	0.0	13.0	0.0
0.0	1.0	1.0	1.0	0.0	2.0	0.0	13.0	0.0
0.0	1.0	1.0	1.0	0.0	2.0	0.0	13.0	0.0
0.0	1.0	1.0	1.0	0.0	2.0	0.0	13.0	0.0
0.0	1.0	1.0	1.0	0.0	2.0	0.0	13.0	0.0
0.0	1.0	1.0	1.0	0.0	2.0	0.0	13.0	0.0
0.0	1.0	1.0	1.0	0.0	2.0	0.0	14.0	0.0
0.0	1.0	1.0	1.0	0.0	2.0	0.0	14.0	0.0
0.0	1.0	1.0	1.0	0.0	2.0	0.0	14.0	0.0
0.0	1.0	1.0	1.0	0.0	2.0	0.0	14.0	0.0
0.0	1.0	1.0	1.0	0.0	2.0	0.0	14.0	0.0
0.0	1.0	1.0	1.0	0.0	2.0	0.0	15.0	0.0
0.0	1.0	1.0	1.0	0.0	2.0	0.0	14.0	0.0
0.0	1.0	1.0	1.0	0.0	2.0	0.0	14.0	0.0
0.0	1.0	1.0	1.0	0.0	2.0	0.0	13.0	0.0
0.0	1.0	1.0	1.0	0.0	2.0	0.0	14.0	0.0
0.0	1.0	1.0	1.0	0.0	2.0	0.0	14.0	0.0
0.0	1.0	1.0	1.0	0.0	2.0	0.0	14.0	0.0
0.0	1.0	1.0	1.0	0.0	2.0	0.0	14.0	0.0
0.0	1.0	1.0	1.0	0.0	2.0	0.0	14.0	0.0
0.0	1.0	1.0	1.0	0.0	2.0	0.0	14.0	0.0
0.0	1.0	1.0	1.0	0.0	2.0	0.0	14.0	0.0
0.0	1.0	1.0	1.0	0.0	2.0	0.0	14.0	0.0
0.0	1.0	1.0	1.0	0.0	2.0	0.0	14.0	0.0
0.0	1.0	1.0	1.0	0.0	2.0	0.0	14.0	0.0
0.0	1.0	1.0	1.0	0.0	2.0	0.0	14.0	0.0
0.0	1.0	1.0	1.0	0.0	2.0	0.0	14.0	0.0
0.0	1.0	1.0	1.0	0.0	2.0	0.0	14.0	0.0
0.0	1.0	1.0	1.0	0.0	2.0	0.0	14.0	0.0
0.0	1.0	1.0	1.0	0.0	2.0	0.0	14.0	0.0
0.0	1.0	1.0	1.0	0.0	2.0	0.0	14.0	0.0
0.0	1.0	1.0	1.0	0.0	2.0	0.0	14.0	0.0
0.0	1.0	1.0	1.0	0.0	2.0	0.0	14.0	0.0
0.0	1.0	1.0	1.0	0.0	2.0	0.0	14.0	0.0
0.0	1.0	1.0	1.0	0.0	2.0	0.0	15.0	0.0
0.0	1.0	1.0	1.0	0.0	2.0	0.0	14.0	0.0
0.0	1.0	1.0	1.0	0.0	2.0	0.0	14.0	0.0
0.0	1.0	1.0	1.0	0.0	2.0	0.0	14.0	0.0
0.0	1.0	1.0	1.0	0.0	2.0	0.0	14.0	0.0
0.0	1.0	1.0	1.0	0.0	2.0	0.0	14.0	0.0
0.0	1.0	1.0	1.0	0.0	2.0	0.0	14.0	0.0
0.0	0.0	1.0	1.0	0.0	2.0	0.0	14.0	0.0
0.0	1.0	1.0	1.0	0.0	2.0	0.0	14.0	0.0
0.0	0.0	1.0	1.0	0.0	2.0	0.0	14.0	0.0
0.0	1.0	1.0	1.0	0.0	2.0	0.0	14.0	0.0
0.0	1.0	1.0	1.0	0.0	2.0	0.0	14.0	0.0
0.0	1.0	1.0	1.0	0.0	2.0	0.0	14.0	0.0
0.0	1.0	1.0	1.0	0.0	2.0	0.0	14.0	0.0
0.0	1.0	1.0	1.0	0.0	2.0	0.0	14.0	0.0
0.0	1.0	1.0	1.0	0.0	2.0	0.0	14.0	0.0
0.0	1.0	1.0	1.0	0.0	2.0	0.0	14.0	0.0
0.0	1.0	1.0	1.0	0.0	2.0	0.0	14.0	0.0
0.0	1.0	1.0	1.0	0.0	2.0	0.0	14.0	0.0
0.0	1.0	1.0	1.0	0.0	2.0	0.0	14.0	0.0
0.0	1.0	1.0	1.0	0.0	2.0	0.0	14.0	0.0
0.0	1.0	1.0	1.0	0.0	2.0	0.0	13.0	0.0
0.0	1.0	1.0	1.0	0.0	2.0	0.0	13.0	0.0
0.0	1.0	1.0	1.0	0.0	2.0	0.0	13.0	0.0
0.0	1.0	1.0	1.0	0.0	2.0	0.0	13.0	0.0
0.0	1.0	1.0	1.0	0.0	2.0	0.0	13.0	0.0
0.0	1.0	1.0	1.0	0.0	2.0	0.0	13.0	0.0
0.0	1.0	1.0	1.0	0.0	2.0	0.0	13.0	0.0
0.0	1.0	1.0	1.0	0.0	2.0	0.0	13.0	0.0
0.0	1.0	1.0	1.0	0.0	2.0	0.0	13.0	0.0
0.0	1.0	1.0	1.0	0.0	2.0	0.0	12.0	0.0
0.0	1.0	1.0	1.0	0.0	2.0	0.0	13.0	0.0
0.0	1.0	1.0	1.0	0.0	2.0	0.0	14.0	0.0
0.0	1.0	1.0	1.0	0.0	2.0	0.0	13.0	0.0
0.0	1.0	1.0	1.0	0.0	2.0	0.0	13.0	0.0
0.0	1.0	1.0	1.0	0.0	2.0	0.0	13.0	0.0
0.0	1.0	1.0	1.0	0.0	2.0	0.0	13.0	0.0
0.0	1.0	1.0	1.0	0.0	2.0	0.0	13.0	0.0
0.0	1.0	1.0	1.0	0.0	2.0	0.0	13.0	0.0
0.0	1.0	1.0	1.0	0.0	2.0	0.0	13.0	0.0
0.0	1.0	1.0	1.0	0.0	2.0	0.0	13.0	0.0
0.0	1.0	1.0	1.0	0.0	2.0	0.0	13.0	0.0
0.0	1.0	1.0	1.0	0.0	2.0	0.0	14.0	0.0
0.0	1.0	1.0	1.0	0.0	2.0	0.0	13.0	0.0
0.0	1.0	1.0	1.0	0.0	2.0	0.0	13.0	0.0
0.0	1.0	1.0	1.0	0.0	2.0	0.0	13.0	0.0
0.0	1.0	1.0	1.0	0.0	2.0	0.0	13.0	0.0
0.0	1.0	1.0	1.0	0.0	2.0	0.0	13.0	0.0
0.0	1.0	1.0	1.0	0.0	2.0	0.0	13.0	0.0
0.0	1.0	1.0	1.0	0.0	2.0	0.0	13.0	0.0
0.0	1.0	1.0	1.0	0.0	2.0	0.0	13.0	0.0
0.0	1.0	1.0	1.0	0.0	2.0	0.0	13.0	0.0
0.0	1.0	1.0	1.0	0.0	2.0	0.0	13.0	0.0
0.0	1.0	1.0	1.0	0.0	2.0	0.0	13.0	0.0
0.0	1.0	1.0	1.0	0.0	2.0	0.0	13.0	0.0
0.0	1.0	1.0	1.0	0.0	2.0	0.0	13.0	0.0
0.0	1.0	1.0	1.0	0.0	2.0	0.0	13.0	0.0
0.0	1.0	1.0	1.0	0.0	2.0	0.0	13.0	0.0
0.0	1.0	1.0	1.0	0.0	2.0	0.0	13.0	0.0
0.0	1.0	1.0	1.0	0.0	2.0	0.0	13.0	0.0
0.0	1.0	1.0	1.0	0.0	2.0	0.0	13.0	0.0
0.0	1.0	1.0	1.0	0.0	2.0	0.0	13.0	0.0
0.0	1.0	1.0	1.0	0.0	2.0	0.0	13.0	0.0
0.0	1.0	1.0	1.0	0.0	2.0	0.0	13.0	0.0
0.0	1.0	1.0	1.0	0.0	2.0	0.0	13.0	0.0
0.0	1.0	1.0	1.0	0.0	2.0	0.0	13.0	0.0
0.0	1.0	1.0	1.0	0.0	2.0	0.0	13.0	0.0
0.0	1.0	1.0	1.0	0.0	2.0	0.0	13.0	0.0
0.0	1.0	1.0	1.0	0.0	2.0	0.0	13.0	0.0
0.0	1.0	1.0	1.0	0.0	2.0	0.0	13.0	0.0
0.0	1.0	1.0	1.0	0.0	2.0	0.0	14.0	0.0
0.0	1.0	1.0	1.0	0.0	2.0	0.0	13.0	0.0
0.0	1.0	1.0	1.0	0.0	2.0	0.0	13.0	0.0
0.0	1.0	1.0	1.0	0.0	2.0	0.0	13.0	0.0
0.0	1.0	1.0	1.0	0.0	2.0	0.0	13.0	0.0
0.0	1.0	1.0	1.0	0.0	2.0	0.0	13.0	0.0
0.0	1.0	1.0	1.0	0.0	2.0	0.0	13.0	0.0
0.0	1.0	1.0	1.0	0.0	2.0	0.0	13.0	0.0
0.0	1.0	1.0	1.0	0.0	2.0	0.0	13.0	0.0
0.0	1.0	1.0	1.0	0.0	2.0	0.0	13.0	0.0
0.0	1.0	1.0	1.0	0.0	2.0	0.0	13.0	0.0
0.0	1.0	1.0	1.0	0.0	2.0	0.0	13.0	0.0
0.0	1.0	1.0	1.0	0.0	2.0	0.0	13.0	0.0
0.0	1.0	1.0	1.0	0.0	2.0	0.0	14.0	0.0
0.0	1.0	1.0	1.0	0.0	2.0	0.0	13.0	0.0
0.0	1.0	1.0	1.0	0.0	2.0	0.0	13.0	0.0
0.0	1.0	1.0	1.0	0.0	2.0	0.0	13.0	0.0
0.0	1.0	1.0	1.0	0.0	2.0	0.0	13.0	0.0
0.0	1.0	1.0	1.0	0.0	2.0	0.0	13.0	0.0
0.0	1.0	1.0	1.0	0.0	2.0	0.0	13.0	0.0
0.0	1.0	1.0	1.0	0.0	2.0	0.0	13.0	0.0
0.0	1.0	1.0	1.0	0.0	2.0	0.0	12.0	0.0
0.0	1.0	1.0	1.0	0.0	2.0	0.0	13.0	0.0
0.0	1.0	1.0	1.0	0.0	2.0	0.0	13.0	0.0
0.0	1.0	1.0	1.0	0.0	2.0	0.0	13.0	0.0
0.0	1.0	1.0	1.0	0.0	2.0	0.0	13.0	0.0
0.0	1.0	1.0	1.0	0.0	2.0	0.0	13.0	0.0
0.0	1.0	1.0	1.0	0.0	2.0	0.0	14.0	0.0
0.0	1.0	1.0	1.0	0.0	2.0	0.0	13.0	0.0
0.0	1.0	1.0	1.0	0.0	2.0	0.0	13.0	0.0
0.0	1.0	1.0	1.0	0.0	2.0	0.0	14.0	0.0
0.0	1.0	1.0	1.0	0.0	2.0	0.0	13.0	0.0
0.0	1.0	1.0	1.0	0.0	2.0	0.0	13.0	0.0
0.0	1.0	1.0	1.0	0.0	2.0	0.0	14.0	0.0
0.0	1.0	1.0	1.0	0.0	2.0	0.0	13.0	0.0
0.0	1.0	1.0	1.0	0.0	2.0	0.0	13.0	0.0
0.0	1.0	1.0	1.0	0.0	2.0	0.0	13.0	0.0
0.0	0.0	1.0	1.0	0.0	2.0	0.0	13.0	0.0
0.0	1.0	1.0	1.0	0.0	2.0	0.0	13.0	0.0
0.0	1.0	1.0	1.0	0.0	2.0	0.0	13.0	0.0
0.0	1.0	1.0	1.0	0.0	2.0	0.0	13.0	0.0
0.0	1.0	1.0	1.0	0.0	2.0	0.0	13.0	0.0
0.0	1.0	1.0	1.0	0.0	2.0	0.0	13.0	0.0
0.0	1.0	1.0	1.0	0.0	2.0	0.0	13.0	0.0
0.0	1.0	1.0	1.0	0.0	2.0	0.0	14.0	0.0
0.0	1.0	1.0	1.0	0.0	2.0	0.0	13.0	0.0
0.0	1.0	1.0	1.0	0.0	2.0	0.0	13.0	0.0
0.0	1.0	1.0	1.0	0.0	2.0	0.0	13.0	0.0
0.0	0.0	1.0	1.0	0.0	2.0	0.0	12.0	0.0
0.0	1.0	1.0	1.0	0.0	2.0	0.0	13.0	0.0
0.0	1.0	1.0	1.0	0.0	2.0	0.0	13.0	0.0
0.0	1.0	1.0	1.0	0.0	2.0	0.0	13.0	0.0
0.0	1.0	1.0	1.0	0.0	2.0	0.0	13.0	0.0
0.0	1.0	1.0	1.0	0.0	2.0	0.0	13.0	0.0
0.0	1.0	1.0	1.0	0.0	2.0	0.0	13.0	0.0
0.0	1.0	1.0	1.0	0.0	2.0	0.0	13.0	0.0
0.0	1.0	1.0	1.0	0.0	2.0	0.0	12.0	0.0
0.0	1.0	1.0	1.0	0.0	2.0	0.0	13.0	0.0
0.0	1.0	1.0	1.0	0.0	2.0	0.0	13.0	0.0
0.0	1.0	1.0	1.0	0.0	2.0	0.0	13.0	0.0
0.0	1.0	1.0	1.0	0.0	2.0	0.0	13.0	0.0
0.0	1.0	1.0	1.0	0.0	2.0	0.0	12.0	0.0
0.0	1.0	1.0	1.0	0.0	2.0	0.0	13.0	0.0
0.0	1.0	1.0	1.0	0.0	2.0	0.0	13.0	0.0
0.0	1.0	1.0	1.0	0.0	2.0	0.0	13.0	0.0
0.0	1.0	1.0	1.0	0.0	2.0	0.0	13.0	0.0
0.0	1.0	1.0	1.0	0.0	2.0	0.0	13.0	0.0
0.0	1.0	1.0	1.0	0.0	2.0	0.0	13.0	0.0
0.0	1.0	1.0	1.0	0.0	2.0	0.0	13.0	0.0
0.0	1.0	1.0	1.0	0.0	2.0	0.0	13.0	0.0
0.0	1.0	1.0	1.0	0.0	2.0	0.0	13.0	0.0
0.0	1.0	1.0	1.0	0.0	2.0	0.0	12.0	0.0
0.0	1.0	1.0	1.0	0.0	2.0	0.0	13.0	0.0
0.0	1.0	1.0	1.0	0.0	2.0	0.0	13.0	0.0
0.0	1.0	1.0	1.0	0.0	2.0	0.0	13.0	0.0
0.0	1.0	1.0	1.0	0.0	2.0	0.0	14.0	0.0
0.0	1.0	1.0	1.0	0.0	2.0	0.0	13.0	0.0
0.0	1.0	1.0	1.0	0.0	2.0	0.0	13.0	0.0
0.0	1.0	1.0	1.0	0.0	2.0	0.0	13.0	0.0
0.0	1.0	1.0	1.0	0.0	2.0	0.0	13.0	0.0
0.0	1.0	1.0	1.0	0.0	2.0	0.0	13.0	0.0
0.0	1.0	1.0	1.0	0.0	2.0	0.0	13.0	0.0
0.0	1.0	1.0	1.0	0.0	2.0	0.0	13.0	0.0
0.0	1.0	1.0	1.0	0.0	2.0	0.0	13.0	0.0
0.0	1.0	1.0	1.0	0.0	2.0	0.0	13.0	0.0
0.0	1.0	1.0	1.0	0.0	2.0	0.0	13.0	0.0
0.0	1.0	1.0	1.0	0.0	2.0	0.0	13.0	0.0
0.0	1.0	1.0	1.0	0.0	2.0	0.0	13.0	0.0
0.0	1.0	1.0	1.0	0.0	2.0	0.0	12.0	0.0
0.0	0.0	1.0	1.0	0.0	2.0	0.0	13.0	0.0
0.0	1.0	1.0	1.0	0.0	2.0	0.0	13.0	0.0
0.0	1.0	1.0	1.0	0.0	2.0	0.0	13.0	0.0
0.0	1.0	1.0	1.0	0.0	2.0	0.0	13.0	0.0
0.0	1.0	1.0	1.0	0.0	2.0	0.0	13.0	0.0
0.0	1.0	1.0	1.0	0.0	2.0	0.0	13.0	0.0
0.0	1.0	1.0	1.0	0.0	2.0	0.0	13.0	0.0
0.0	1.0	1.0	1.0	0.0	2.0	0.0	13.0	0.0
0.0	1.0	1.0	1.0	0.0	2.0	0.0	13.0	0.0
0.0	1.0	1.0	1.0	0.0	2.0	0.0	13.0	0.0
0.0	1.0	1.0	1.0	0.0	2.0	0.0	13.0	0.0
0.0	1.0	1.0	1.0	0.0	2.0	0.0	13.0	0.0
0.0	1.0	1.0	1.0	0.0	2.0	0.0	13.0	0.0
0.0	1.0	1.0	1.0	0.0	2.0	0.0	13.0	0.0
0.0	1.0	1.0	1.0	0.0	2.0	0.0	13.0	0.0
0.0	1.0	1.0	1.0	0.0	2.0	0.0	13.0	0.0
0.0	1.0	1.0	1.0	0.0	2.0	0.0	13.0	0.0
0.0	1.0	1.0	1.0	0.0	2.0	0.0	13.0	0.0
0.0	1.0	1.0	1.0	0.0	2.0	0.0	13.0	0.0
0.0	1.0	1.0	1.0	0.0	2.0	0.0	13.0	0.0
0.0	1.0	1.0	1.0	0.0	2.0	0.0	13.0	0.0
0.0	1.0	1.0	1.0	0.0	2.0	0.0	13.0	0.0
0.0	1.0	1.0	1.0	0.0	2.0	0.0	13.0	0.0
0.0	1.0	1.0	1.0	0.0	2.0	0.0	13.0	0.0
0.0	1.0	1.0	1.0	0.0	2.0	0.0	13.0	0.0
0.0	1.0	1.0	1.0	0.0	2.0	0.0	13.0	0.0
0.0	1.0	1.0	1.0	0.0	2.0	0.0	13.0	0.0
0.0	1.0	1.0	1.0	0.0	2.0	0.0	13.0	0.0
0.0	1.0	1.0	1.0	0.0	2.0	0.0	13.0	0.0
0.0	1.0	1.0	1.0	0.0	2.0	0.0	13.0	0.0
0.0	1.0	1.0	1.0	0.0	78.0	0.0	13.0	0.0
0.0	1.0	1.0	1.0	0.0	73.0	0.0	13.0	0.0
0.0	1.0	1.0	1.0	0.0	72.0	0.0	13.0	0.0
0.0	1.0	1.0	1.0	0.0	64.0	0.0	13.0	0.0
0.0	1.0	1.0	1.0	0.0	63.0	0.0	13.0	0.0
0.0	1.0	1.0	1.0	0.0	63.0	0.0	13.0	0.0
0.0	1.0	1.0	1.0	0.0	63.0	0.0	13.0	0.0
0.0	1.0	1.0	1.0	0.0	63.0	0.0	13.0	0.0
0.0	1.0	1.0	1.0	0.0	62.0	0.0	13.0	0.0
0.0	1.0	1.0	1.0	0.0	63.0	0.0	13.0	0.0
0.0	1.0	1.0	1.0	0.0	63.0	0.0	13.0	0.0
0.0	1.0	1.0	1.0	0.0	63.0	0.0	13.0	0.0
0.0	1.0	1.0	1.0	0.0	62.0	0.0	13.0	0.0
0.0	1.0	1.0	1.0	0.0	63.0	0.0	13.0	0.0
0.0	1.0	1.0	1.0	0.0	62.0	0.0	13.0	0.0
0.0	1.0	1.0	1.0	0.0	63.0	0.0	13.0	0.0
0.0	1.0	1.0	1.0	0.0	63.0	0.0	13.0	0.0
0.0	1.0	1.0	1.0	0.0	63.0	0.0	13.0	0.0
0.0	1.0	1.0	1.0	0.0	62.0	0.0	13.0	0.0
0.0	1.0	1.0	1.0	0.0	63.0	0.0	13.0	0.0
0.0	1.0	1.0	1.0	0.0	62.0	0.0	13.0	0.0
0.0	1.0	1.0	1.0	0.0	62.0	0.0	13.0	0.0
102.0	1.0	1.0	1.0	0.0	62.0	0.0	13.0	0.0
97.0	1.0	1.0	1.0	0.0	62.0	0.0	13.0	0.0
94.0	1.0	1.0	1.0	0.0	63.0	0.0	13.0	0.0
93.0	1.0	1.0	1.0	0.0	62.0	0.0	13.0	0.0
91.0	1.0	1.0	1.0	0.0	62.0	0.0	13.0	0.0
90.0	1.0	1.0	1.0	0.0	63.0	0.0	13.0	0.0
89.0	1.0	1.0	1.0	0.0	62.0	0.0	13.0	0.0
88.0	1.0	1.0	1.0	0.0	62.0	0.0	13.0	0.0
87.0	1.0	1.0	1.0	0.0	62.0	0.0	13.0	0.0
85.0	1.0	1.0	1.0	0.0	62.0	0.0	13.0	0.0
84.0	1.0	1.0	1.0	0.0	62.0	0.0	13.0	0.0
84.0	1.0	1.0	1.0	0.0	62.0	0.0	13.0	0.0
84.0	1.0	1.0	1.0	0.0	62.0	0.0	13.0	0.0
84.0	1.0	1.0	1.0	0.0	62.0	0.0	13.0	0.0
84.0	1.0	1.0	1.0	0.0	62.0	0.0	13.0	0.0
84.0	1.0	1.0	1.0	0.0	62.0	0.0	13.0	0.0
85.0	1.0	1.0	1.0	0.0	62.0	0.0	13.0	0.0
85.0	1.0	1.0	1.0	0.0	62.0	0.0	13.0	0.0
86.0	1.0	1.0	1.0	0.0	62.0	0.0	13.0	0.0
86.0	1.0	1.0	1.0	0.0	62.0	0.0	13.0	0.0
85.0	1.0	1.0	1.0	0.0	62.0	0.0	13.0	0.0
85.0	1.0	1.0	1.0	0.0	62.0	0.0	14.0	0.0
86.0	1.0	1.0	1.0	0.0	62.0	0.0	13.0	0.0
86.0	1.0	1.0	1.0	0.0	64.0	0.0	13.0	0.0
86.0	1.0	1.0	1.0	0.0	63.0	0.0	13.0	0.0
86.0	1.0	1.0	1.0	0.0	63.0	0.0	13.0	0.0
85.0	1.0	1.0	1.0	0.0	64.0	0.0	13.0	0.0
85.0	1.0	1.0	1.0	0.0	63.0	0.0	13.0	0.0
85.0	1.0	1.0	1.0	0.0	63.0	0.0	13.0	0.0
85.0	1.0	1.0	1.0	0.0	62.0	0.0	13.0	0.0
85.0	1.0	1.0	1.0	0.0	64.0	0.0	13.0	0.0
85.0	1.0	1.0	1.0	0.0	63.0	0.0	13.0	0.0
85.0	1.0	1.0	1.0	0.0	63.0	0.0	13.0	0.0
85.0	1.0	1.0	1.0	0.0	63.0	0.0	13.0	0.0
84.0	1.0	1.0	1.0	0.0	63.0	0.0	13.0	0.0
85.0	1.0	1.0	1.0	0.0	64.0	0.0	12.0	0.0
85.0	1.0	1.0	1.0	0.0	63.0	0.0	13.0	0.0
84.0	1.0	1.0	1.0	0.0	64.0	0.0	13.0	0.0
85.0	1.0	1.0	1.0	0.0	63.0	0.0	13.0	0.0
84.0	1.0	1.0	1.0	0.0	63.0	0.0	13.0	0.0
84.0	1.0	1.0	1.0	0.0	63.0	0.0	13.0	0.0
84.0	1.0	1.0	1.0	0.0	63.0	0.0	13.0	0.0
84.0	1.0	1.0	1.0	0.0	63.0	0.0	13.0	0.0
84.0	1.0	1.0	1.0	0.0	63.0	0.0	13.0	0.0
84.0	1.0	1.0	1.0	0.0	63.0	0.0	13.0	0.0
84.0	1.0	1.0	1.0	0.0	63.0	0.0	13.0	0.0
84.0	1.0	1.0	1.0	0.0	63.0	0.0	13.0	0.0
84.0	1.0	1.0	1.0	0.0	63.0	0.0	13.0	0.0
84.0	1.0	1.0	1.0	0.0	63.0	0.0	13.0	0.0
84.0	1.0	1.0	1.0	0.0	63.0	0.0	13.0	0.0
84.0	1.0	1.0	1.0	0.0	63.0	0.0	13.0	0.0
83.0	1.0	1.0	1.0	0.0	63.0	0.0	13.0	0.0
84.0	1.0	1.0	1.0	0.0	60.0	0.0	13.0	0.0
83.0	1.0	1.0	1.0	0.0	59.0	0.0	13.0	0.0
83.0	1.0	1.0	1.0	0.0	59.0	0.0	13.0	0.0
83.0	1.0	1.0	1.0	0.0	59.0	0.0	13.0	0.0
83.0	1.0	1.0	1.0	0.0	59.0	0.0	13.0	0.0
83.0	1.0	1.0	1.0	0.0	59.0	0.0	13.0	0.0
83.0	1.0	1.0	1.0	0.0	60.0	0.0	13.0	0.0
83.0	1.0	1.0	1.0	0.0	59.0	0.0	13.0	0.0
83.0	1.0	1.0	1.0	0.0	59.0	0.0	13.0	0.0
83.0	0.0	1.0	1.0	0.0	60.0	0.0	13.0	0.0
83.0	1.0	1.0	1.0	0.0	59.0	0.0	13.0	0.0
83.0	1.0	1.0	1.0	0.0	59.0	0.0	13.0	0.0
83.0	1.0	1.0	1.0	0.0	60.0	0.0	13.0	0.0
83.0	1.0	1.0	1.0	0.0	60.0	0.0	13.0	0.0
83.0	1.0	1.0	1.0	0.0	75.0	0.0	13.0	0.0
82.0	1.0	1.0	1.0	0.0	81.0	0.0	13.0	0.0
83.0	1.0	1.0	1.0	0.0	60.0	0.0	13.0	0.0
82.0	1.0	1.0	1.0	0.0	61.0	0.0	13.0	0.0
82.0	1.0	1.0	1.0	0.0	60.0	0.0	13.0	0.0
82.0	1.0	1.0	1.0	0.0	60.0	0.0	13.0	0.0
82.0	1.0	1.0	1.0	0.0	59.0	0.0	13.0	0.0
82.0	1.0	1.0	1.0	0.0	59.0	0.0	13.0	0.0
83.0	1.0	1.0	1.0	0.0	60.0	0.0	13.0	0.0
82.0	1.0	1.0	1.0	0.0	59.0	0.0	13.0	0.0
82.0	1.0	1.0	1.0	0.0	59.0	0.0	13.0	0.0
83.0	1.0	1.0	1.0	0.0	59.0	0.0	13.0	0.0
82.0	1.0	1.0	1.0	0.0	59.0	0.0	13.0	0.0
82.0	1.0	1.0	1.0	0.0	59.0	0.0	13.0	0.0
83.0	1.0	1.0	1.0	0.0	59.0	0.0	13.0	0.0
82.0	1.0	1.0	1.0	0.0	59.0	0.0	13.0	0.0
82.0	1.0	1.0	1.0	0.0	59.0	0.0	13.0	0.0
82.0	1.0	1.0	1.0	0.0	59.0	0.0	13.0	0.0
82.0	1.0	1.0	1.0	0.0	60.0	0.0	13.0	0.0
82.0	1.0	1.0	1.0	0.0	59.0	0.0	13.0	0.0
82.0	1.0	1.0	1.0	0.0	60.0	0.0	13.0	0.0
81.0	1.0	1.0	1.0	0.0	60.0	0.0	13.0	0.0
81.0	1.0	1.0	1.0	0.0	59.0	0.0	13.0	0.0
81.0	1.0	1.0	1.0	0.0	59.0	0.0	13.0	0.0
0.0	1.0	1.0	1.0	0.0	60.0	0.0	13.0	0.0
0.0	1.0	1.0	1.0	0.0	59.0	0.0	13.0	0.0
0.0	1.0	1.0	1.0	0.0	59.0	0.0	13.0	0.0
0.0	1.0	1.0	1.0	0.0	60.0	0.0	13.0	0.0
0.0	1.0	1.0	1.0	0.0	59.0	0.0	13.0	0.0
0.0	1.0	1.0	1.0	0.0	59.0	0.0	13.0	0.0
0.0	1.0	1.0	1.0	0.0	59.0	0.0	13.0	0.0
0.0	1.0	1.0	1.0	0.0	59.0	0.0	13.0	0.0
0.0	1.0	1.0	1.0	0.0	60.0	0.0	13.0	0.0
0.0	1.0	1.0	1.0	0.0	59.0	0.0	13.0	0.0
0.0	1.0	1.0	1.0	0.0	59.0	0.0	13.0	0.0
0.0	0.0	1.0	1.0	0.0	59.0	0.0	13.0	0.0
0.0	1.0	1.0	1.0	0.0	59.0	0.0	13.0	0.0
0.0	1.0	1.0	1.0	0.0	59.0	0.0	13.0	0.0
0.0	1.0	1.0	1.0	0.0	59.0	0.0	13.0	0.0
0.0	1.0	1.0	1.0	0.0	59.0	0.0	13.0	0.0
0.0	1.0	1.0	1.0	0.0	60.0	0.0	14.0	0.0
0.0	1.0	1.0	1.0	0.0	59.0	0.0	13.0	0.0
0.0	1.0	1.0	1.0	0.0	59.0	0.0	13.0	0.0
0.0	1.0	1.0	1.0	0.0	59.0	0.0	13.0	0.0
0.0	1.0	1.0	1.0	0.0	59.0	0.0	13.0	0.0
0.0	1.0	1.0	1.0	0.0	59.0	0.0	14.0	0.0
0.0	1.0	1.0	1.0	0.0	59.0	0.0	13.0	0.0
0.0	1.0	1.0	1.0	0.0	59.0	0.0	13.0	0.0
0.0	1.0	1.0	1.0	0.0	59.0	0.0	13.0	0.0
0.0	1.0	1.0	1.0	0.0	59.0	0.0	13.0	0.0
0.0	1.0	1.0	1.0	0.0	59.0	0.0	13.0	0.0
0.0	1.0	1.0	1.0	0.0	59.0	0.0	13.0	0.0
0.0	1.0	1.0	1.0	0.0	58.0	0.0	13.0	0.0
0.0	1.0	1.0	1.0	0.0	60.0	0.0	13.0	0.0
0.0	1.0	1.0	1.0	0.0	59.0	0.0	13.0	0.0
0.0	1.0	1.0	1.0	0.0	59.0	0.0	13.0	0.0
0.0	1.0	1.0	1.0	0.0	59.0	0.0	13.0	0.0
0.0	1.0	1.0	1.0	0.0	60.0	0.0	13.0	0.0
0.0	1.0	1.0	1.0	0.0	59.0	0.0	13.0	0.0
0.0	1.0	1.0	1.0	0.0	60.0	0.0	13.0	0.0
0.0	1.0	1.0	1.0	0.0	59.0	0.0	13.0	0.0
0.0	1.0	1.0	1.0	0.0	59.0	0.0	13.0	0.0
0.0	1.0	1.0	1.0	0.0	59.0	0.0	13.0	0.0
0.0	1.0	1.0	1.0	0.0	59.0	0.0	13.0	0.0
0.0	1.0	1.0	1.0	0.0	59.0	0.0	13.0	0.0
0.0	1.0	1.0	1.0	0.0	59.0	0.0	13.0	0.0
0.0	1.0	1.0	1.0	0.0	59.0	0.0	13.0	0.0
0.0	1.0	1.0	1.0	0.0	60.0	0.0	13.0	0.0
0.0	1.0	1.0	1.0	0.0	59.0	0.0	13.0	0.0
0.0	1.0	1.0	1.0	0.0	59.0	0.0	13.0	0.0
0.0	1.0	1.0	1.0	0.0	59.0	0.0	13.0	0.0
0.0	1.0	1.0	1.0	0.0	59.0	0.0	13.0	0.0
0.0	1.0	1.0	1.0	0.0	59.0	0.0	13.0	0.0
0.0	1.0	1.0	1.0	0.0	59.0	0.0	13.0	0.0
0.0	1.0	1.0	1.0	0.0	59.0	0.0	13.0	0.0
0.0	1.0	1.0	1.0	0.0	59.0	0.0	13.0	0.0
0.0	1.0	1.0	1.0	0.0	59.0	0.0	13.0	0.0
0.0	1.0	1.0	1.0	0.0	59.0	0.0	13.0	0.0
0.0	1.0	1.0	1.0	0.0	58.0	0.0	13.0	0.0
0.0	1.0	1.0	1.0	0.0	59.0	0.0	13.0	0.0
0.0	1.0	1.0	1.0	0.0	59.0	0.0	13.0	0.0
0.0	1.0	1.0	1.0	0.0	60.0	0.0	13.0	0.0
0.0	1.0	1.0	1.0	0.0	59.0	0.0	13.0	0.0
0.0	1.0	1.0	1.0	0.0	59.0	0.0	13.0	0.0
0.0	1.0	1.0	1.0	0.0	59.0	0.0	13.0	0.0
0.0	1.0	1.0	1.0	0.0	59.0	0.0	13.0	0.0
0.0	1.0	1.0	1.0	0.0	59.0	0.0	13.0	0.0
0.0	1.0	1.0	1.0	0.0	59.0	0.0	14.0	0.0
0.0	1.0	1.0	1.0	0.0	59.0	0.0	13.0	0.0
0.0	1.0	1.0	1.0	0.0	59.0	0.0	13.0	0.0
0.0	0.0	1.0	1.0	0.0	61.0	0.0	13.0	0.0
0.0	0.0	1.0	1.0	0.0	59.0	0.0	13.0	0.0
0.0	0.0	1.0	1.0	0.0	59.0	0.0	13.0	0.0
0.0	0.0	1.0	1.0	0.0	59.0	0.0	13.0	0.0
0.0	0.0	1.0	1.0	0.0	60.0	0.0	13.0	0.0
0.0	1.0	1.0	1.0	0.0	59.0	0.0	12.0	0.0
0.0	1.0	1.0	1.0	0.0	59.0	0.0	12.0	0.0
0.0	1.0	1.0	1.0	0.0	74.0	0.0	13.0	0.0
0.0	1.0	1.0	1.0	0.0	59.0	0.0	13.0	0.0
0.0	1.0	1.0	1.0	0.0	59.0	0.0	12.0	0.0
0.0	1.0	1.0	1.0	0.0	60.0	0.0	13.0	0.0
0.0	1.0	1.0	1.0	0.0	59.0	0.0	13.0	0.0
0.0	1.0	1.0	1.0	0.0	59.0	0.0	12.0	0.0
0.0	1.0	1.0	1.0	0.0	59.0	0.0	13.0	0.0
0.0	1.0	1.0	1.0	0.0	59.0	0.0	13.0	0.0
0.0	1.0	1.0	1.0	0.0	59.0	0.0	12.0	0.0
0.0	1.0	1.0	1.0	0.0	59.0	0.0	13.0	0.0
0.0	1.0	1.0	1.0	0.0	59.0	0.0	13.0	0.0
0.0	1.0	1.0	1.0	0.0	71.0	0.0	13.0	0.0
0.0	1.0	1.0	1.0	0.0	59.0	0.0	13.0	0.0
0.0	1.0	1.0	1.0	0.0	59.0	0.0	13.0	0.0
0.0	1.0	1.0	1.0	0.0	58.0	0.0	13.0	0.0
0.0	1.0	1.0	1.0	0.0	59.0	0.0	13.0	0.0
0.0	1.0	1.0	1.0	0.0	59.0	0.0	13.0	0.0
0.0	1.0	1.0	1.0	0.0	58.0	0.0	13.0	0.0
0.0	1.0	1.0	1.0	0.0	58.0	0.0	13.0	0.0
0.0	0.0	1.0	1.0	0.0	58.0	0.0	13.0	0.0
0.0	0.0	1.0	1.0	0.0	59.0	0.0	13.0	0.0
0.0	1.0	1.0	1.0	0.0	59.0	0.0	13.0	0.0
0.0	1.0	1.0	1.0	0.0	59.0	0.0	13.0	0.0
0.0	1.0	1.0	1.0	0.0	119.0	0.0	13.0	0.0
0.0	1.0	1.0	1.0	0.0	59.0	0.0	13.0	0.0
0.0	1.0	1.0	1.0	0.0	58.0	0.0	13.0	0.0
0.0	1.0	1.0	1.0	0.0	59.0	0.0	13.0	0.0
0.0	1.0	1.0	1.0	0.0	59.0	0.0	13.0	0.0
0.0	1.0	1.0	1.0	0.0	59.0	0.0	13.0	0.0
0.0	1.0	1.0	1.0	0.0	58.0	0.0	13.0	0.0
0.0	1.0	1.0	1.0	0.0	58.0	0.0	13.0	0.0
0.0	0.0	1.0	1.0	0.0	59.0	0.0	13.0	0.0
0.0	1.0	1.0	1.0	0.0	58.0	0.0	13.0	0.0
0.0	1.0	1.0	1.0	0.0	58.0	0.0	13.0	0.0
0.0	1.0	1.0	1.0	0.0	59.0	0.0	13.0	0.0
0.0	1.0	1.0	1.0	0.0	59.0	0.0	13.0	0.0
0.0	1.0	1.0	1.0	0.0	58.0	0.0	13.0	0.0
0.0	1.0	1.0	1.0	0.0	59.0	0.0	13.0	0.0
0.0	1.0	1.0	1.0	0.0	59.0	0.0	13.0	0.0
0.0	1.0	1.0	1.0	0.0	59.0	0.0	13.0	0.0
0.0	1.0	1.0	1.0	0.0	60.0	0.0	13.0	0.0
0.0	1.0	1.0	1.0	0.0	58.0	0.0	13.0	0.0
0.0	0.0	1.0	1.0	0.0	58.0	0.0	13.0	0.0
0.0	0.0	1.0	1.0	0.0	59.0	0.0	13.0	0.0
0.0	1.0	1.0	1.0	0.0	58.0	0.0	13.0	0.0
0.0	1.0	1.0	1.0	0.0	59.0	0.0	13.0	0.0
0.0	0.0	1.0	1.0	0.0	59.0	0.0	13.0	0.0
0.0	0.0	1.0	1.0	0.0	59.0	0.0	13.0	0.0
0.0	1.0	1.0	1.0	0.0	59.0	0.0	13.0	0.0
0.0	1.0	1.0	1.0	0.0	58.0	0.0	13.0	0.0
0.0	1.0	1.0	1.0	0.0	59.0	0.0	13.0	0.0
0.0	1.0	1.0	1.0	0.0	59.0	0.0	13.0	0.0
0.0	1.0	1.0	1.0	0.0	58.0	0.0	13.0	0.0
0.0	1.0	1.0	1.0	0.0	59.0	0.0	13.0	0.0
0.0	1.0	1.0	1.0	0.0	59.0	0.0	13.0	0.0
0.0	1.0	1.0	1.0	0.0	58.0	0.0	13.0	0.0
0.0	1.0	1.0	1.0	0.0	58.0	0.0	13.0	0.0
0.0	1.0	1.0	1.0	0.0	58.0	0.0	13.0	0.0
0.0	1.0	1.0	1.0	0.0	58.0	0.0	13.0	0.0
0.0	1.0	1.0	1.0	0.0	59.0	0.0	13.0	0.0
0.0	1.0	1.0	1.0	0.0	59.0	0.0	13.0	0.0
0.0	1.0	1.0	1.0	0.0	58.0	0.0	13.0	0.0
0.0	1.0	1.0	1.0	0.0	59.0	0.0	13.0	0.0
0.0	1.0	1.0	1.0	0.0	59.0	0.0	13.0	0.0
0.0	1.0	1.0	1.0	0.0	59.0	0.0	13.0	0.0
0.0	1.0	1.0	1.0	0.0	58.0	0.0	12.0	0.0
0.0	1.0	1.0	1.0	0.0	60.0	0.0	13.0	0.0
0.0	1.0	1.0	1.0	0.0	59.0	0.0	13.0	0.0
0.0	1.0	1.0	1.0	0.0	59.0	0.0	13.0	0.0
0.0	1.0	1.0	1.0	0.0	59.0	0.0	14.0	0.0
0.0	1.0	1.0	1.0	0.0	58.0	0.0	13.0	0.0
0.0	1.0	1.0	1.0	0.0	59.0	0.0	13.0	0.0
0.0	1.0	1.0	1.0	0.0	59.0	0.0	13.0	0.0
0.0	1.0	1.0	1.0	0.0	58.0	0.0	13.0	0.0
0.0	1.0	1.0	1.0	0.0	58.0	0.0	13.0	0.0
0.0	1.0	1.0	1.0	0.0	59.0	0.0	13.0	0.0
0.0	1.0	1.0	1.0	0.0	59.0	0.0	13.0	0.0
0.0	1.0	1.0	1.0	0.0	59.0	0.0	13.0	0.0
0.0	1.0	1.0	1.0	0.0	59.0	0.0	13.0	0.0
0.0	1.0	1.0	1.0	0.0	58.0	0.0	13.0	0.0
0.0	1.0	1.0	1.0	0.0	59.0	0.0	13.0	0.0
0.0	1.0	1.0	1.0	0.0	59.0	0.0	13.0	0.0
0.0	1.0	1.0	1.0	0.0	59.0	0.0	13.0	0.0
0.0	1.0	1.0	1.0	0.0	58.0	0.0	13.0	0.0
0.0	1.0	1.0	1.0	0.0	58.0	0.0	13.0	0.0
0.0	1.0	1.0	1.0	0.0	58.0	0.0	13.0	0.0
0.0	1.0	1.0	1.0	0.0	59.0	0.0	13.0	0.0
0.0	1.0	1.0	1.0	0.0	59.0	0.0	13.0	0.0
0.0	1.0	1.0	1.0	0.0	58.0	0.0	13.0	0.0
0.0	1.0	1.0	1.0	0.0	59.0	0.0	13.0	0.0
0.0	1.0	1.0	1.0	0.0	58.0	0.0	13.0	0.0
0.0	1.0	1.0	1.0	0.0	58.0	0.0	13.0	0.0
0.0	1.0	1.0	1.0	0.0	59.0	0.0	13.0	0.0
0.0	1.0	1.0	1.0	0.0	58.0	0.0	13.0	0.0
0.0	1.0	1.0	1.0	0.0	59.0	0.0	13.0	0.0
0.0	1.0	1.0	1.0	0.0	59.0	0.0	13.0	0.0
0.0	1.0	1.0	1.0	0.0	59.0	0.0	13.0	0.0
0.0	1.0	1.0	1.0	0.0	59.0	0.0	13.0	0.0
0.0	1.0	1.0	1.0	0.0	58.0	0.0	13.0	0.0
0.0	1.0	1.0	1.0	0.0	59.0	0.0	13.0	0.0
0.0	1.0	1.0	1.0	0.0	58.0	0.0	13.0	0.0
0.0	1.0	1.0	1.0	0.0	59.0	0.0	13.0	0.0
0.0	1.0	1.0	1.0	0.0	59.0	0.0	13.0	0.0
0.0	0.0	1.0	1.0	0.0	58.0	0.0	13.0	0.0
0.0	0.0	1.0	1.0	0.0	58.0	0.0	13.0	0.0
0.0	1.0	1.0	1.0	0.0	58.0	0.0	13.0	0.0
0.0	1.0	1.0	1.0	0.0	59.0	0.0	13.0	0.0
0.0	1.0	1.0	1.0	0.0	59.0	0.0	13.0	0.0
0.0	1.0	1.0	1.0	0.0	58.0	0.0	13.0	0.0
0.0	1.0	1.0	1.0	0.0	58.0	0.0	13.0	0.0
0.0	1.0	1.0	1.0	0.0	58.0	0.0	13.0	0.0
0.0	1.0	1.0	1.0	0.0	59.0	0.0	13.0	0.0
0.0	1.0	1.0	1.0	0.0	58.0	0.0	13.0	0.0
0.0	1.0	1.0	1.0	0.0	58.0	0.0	13.0	0.0
0.0	1.0	1.0	1.0	0.0	59.0	0.0	13.0	0.0
0.0	1.0	1.0	1.0	0.0	59.0	0.0	13.0	0.0
0.0	1.0	1.0	1.0	0.0	59.0	0.0	13.0	0.0
0.0	1.0	1.0	1.0	0.0	58.0	0.0	13.0	0.0
0.0	1.0	1.0	1.0	0.0	59.0	0.0	14.0	0.0
0.0	1.0	1.0	1.0	0.0	59.0	0.0	13.0	0.0
0.0	1.0	1.0	1.0	0.0	58.0	0.0	13.0	0.0
0.0	1.0	1.0	1.0	0.0	59.0	0.0	13.0	0.0
0.0	1.0	1.0	1.0	0.0	59.0	0.0	13.0	0.0
0.0	1.0	1.0	1.0	0.0	59.0	0.0	13.0	0.0
0.0	1.0	1.0	1.0	0.0	58.0	0.0	13.0	0.0
0.0	1.0	1.0	1.0	0.0	58.0	0.0	13.0	0.0
0.0	1.0	1.0	1.0	0.0	59.0	0.0	13.0	0.0
0.0	1.0	1.0	1.0	0.0	59.0	0.0	13.0	0.0
0.0	1.0	1.0	1.0	0.0	58.0	0.0	13.0	0.0
0.0	1.0	1.0	1.0	0.0	59.0	0.0	13.0	0.0
0.0	1.0	1.0	1.0	0.0	59.0	0.0	13.0	0.0
0.0	1.0	1.0	1.0	0.0	59.0	0.0	14.0	0.0
0.0	1.0	1.0	1.0	0.0	58.0	0.0	13.0	0.0
0.0	1.0	1.0	1.0	0.0	59.0	0.0	14.0	0.0
0.0	1.0	1.0	1.0	0.0	59.0	0.0	14.0	0.0
0.0	1.0	1.0	1.0	0.0	64.0	0.0	15.0	0.0
0.0	1.0	1.0	1.0	0.0	59.0	0.0	14.0	0.0
0.0	1.0	1.0	1.0	0.0	59.0	0.0	14.0	0.0
0.0	1.0	1.0	1.0	0.0	59.0	0.0	14.0	0.0
0.0	1.0	1.0	1.0	0.0	59.0	0.0	14.0	0.0
0.0	1.0	1.0	1.0	0.0	59.0	0.0	14.0	0.0
0.0	1.0	1.0	1.0	0.0	59.0	0.0	14.0	0.0
0.0	1.0	1.0	1.0	0.0	59.0	0.0	14.0	0.0
0.0	1.0	1.0	1.0	0.0	61.0	0.0	14.0	0.0
0.0	1.0	1.0	1.0	0.0	65.0	0.0	13.0	0.0
0.0	1.0	1.0	1.0	0.0	84.0	0.0	14.0	0.0
0.0	1.0	1.0	1.0	0.0	64.0	0.0	14.0	0.0
0.0	1.0	1.0	1.0	0.0	90.0	0.0	14.0	0.0
0.0	1.0	1.0	1.0	0.0	88.0	0.0	14.0	0.0
0.0	1.0	1.0	1.0	0.0	87.0	0.0	14.0	0.0
0.0	1.0	1.0	1.0	0.0	2.0	0.0	14.0	0.0
0.0	1.0	1.0	1.0	0.0	2.0	0.0	14.0	0.0
0.0	1.0	1.0	1.0	0.0	2.0	0.0	14.0	0.0
0.0	1.0	1.0	1.0	0.0	2.0	0.0	14.0	0.0
0.0	1.0	1.0	1.0	0.0	2.0	0.0	14.0	0.0
0.0	1.0	1.0	1.0	0.0	2.0	0.0	14.0	0.0
0.0	1.0	1.0	1.0	0.0	2.0	0.0	14.0	0.0
0.0	1.0	1.0	1.0	0.0	2.0	0.0	14.0	0.0
0.0	1.0	1.0	1.0	0.0	2.0	0.0	14.0	0.0
0.0	0.0	1.0	1.0	0.0	2.0	0.0	14.0	0.0
0.0	1.0	1.0	1.0	0.0	2.0	0.0	14.0	0.0
0.0	1.0	1.0	1.0	0.0	2.0	0.0	14.0	0.0
0.0	1.0	1.0	1.0	0.0	2.0	0.0	14.0	0.0
0.0	1.0	1.0	1.0	0.0	2.0	0.0	14.0	0.0
0.0	1.0	1.0	1.0	0.0	2.0	0.0	14.0	0.0
0.0	1.0	1.0	1.0	0.0	2.0	0.0	14.0	0.0
0.0	1.0	1.0	1.0	0.0	2.0	0.0	14.0	0.0
0.0	1.0	1.0	1.0	0.0	2.0	0.0	14.0	0.0
0.0	1.0	1.0	1.0	0.0	2.0	0.0	14.0	0.0
0.0	1.0	1.0	1.0	0.0	2.0	0.0	14.0	0.0
0.0	1.0	1.0	1.0	0.0	2.0	0.0	14.0	0.0
0.0	1.0	1.0	1.0	0.0	2.0	0.0	14.0	0.0
0.0	1.0	1.0	1.0	0.0	2.0	0.0	14.0	0.0
0.0	1.0	1.0	1.0	0.0	2.0	0.0	14.0	0.0
0.0	1.0	1.0	1.0	0.0	2.0	0.0	14.0	0.0
0.0	1.0	1.0	1.0	0.0	2.0	0.0	14.0	0.0
0.0	1.0	1.0	1.0	0.0	2.0	0.0	14.0	0.0
0.0	1.0	1.0	1.0	0.0	2.0	0.0	13.0	0.0
0.0	1.0	1.0	1.0	0.0	2.0	0.0	13.0	0.0
0.0	1.0	1.0	1.0	0.0	2.0	0.0	13.0	0.0
0.0	1.0	1.0	1.0	0.0	2.0	0.0	13.0	0.0
0.0	1.0	1.0	1.0	0.0	2.0	0.0	13.0	0.0
0.0	1.0	1.0	1.0	0.0	2.0	0.0	13.0	0.0
0.0	1.0	1.0	1.0	0.0	2.0	0.0	13.0	0.0
0.0	1.0	1.0	1.0	0.0	2.0	0.0	13.0	0.0
0.0	1.0	1.0	1.0	0.0	2.0	0.0	13.0	0.0
0.0	1.0	1.0	1.0	0.0	2.0	0.0	13.0	0.0
0.0	1.0	1.0	1.0	0.0	2.0	0.0	13.0	0.0
0.0	1.0	1.0	1.0	0.0	2.0	0.0	13.0	0.0
0.0	1.0	1.0	1.0	0.0	2.0	0.0	13.0	0.0
0.0	1.0	1.0	1.0	0.0	2.0	0.0	13.0	0.0
0.0	1.0	1.0	1.0	0.0	2.0	0.0	13.0	0.0
0.0	1.0	1.0	1.0	0.0	2.0	0.0	13.0	0.0
0.0	1.0	1.0	1.0	0.0	2.0	0.0	13.0	0.0
0.0	1.0	1.0	1.0	0.0	2.0	0.0	13.0	0.0
0.0	1.0	1.0	1.0	0.0	2.0	0.0	13.0	0.0
0.0	1.0	1.0	1.0	0.0	2.0	0.0	13.0	0.0
0.0	1.0	1.0	1.0	0.0	2.0	0.0	13.0	0.0
0.0	1.0	1.0	1.0	0.0	2.0	0.0	13.0	0.0
0.0	1.0	1.0	1.0	0.0	2.0	0.0	13.0	0.0
0.0	1.0	1.0	1.0	0.0	2.0	0.0	13.0	0.0
0.0	1.0	1.0	1.0	0.0	2.0	0.0	13.0	0.0
0.0	1.0	1.0	1.0	0.0	2.0	0.0	13.0	0.0
0.0	1.0	1.0	1.0	0.0	2.0	0.0	13.0	0.0
0.0	1.0	1.0	1.0	0.0	2.0	0.0	13.0	0.0
0.0	1.0	1.0	1.0	0.0	2.0	0.0	13.0	0.0
0.0	1.0	1.0	1.0	0.0	2.0	0.0	13.0	0.0
0.0	1.0	1.0	1.0	0.0	2.0	0.0	13.0	0.0
0.0	1.0	1.0	1.0	0.0	2.0	0.0	14.0	0.0
0.0	1.0	1.0	1.0	0.0	2.0	0.0	13.0	0.0
0.0	0.0	1.0	1.0	0.0	2.0	0.0	13.0	0.0
0.0	1.0	1.0	1.0	0.0	2.0	0.0	12.0	0.0
0.0	1.0	1.0	1.0	0.0	3.0	0.0	13.0	0.0
0.0	1.0	1.0	1.0	0.0	2.0	0.0	13.0	0.0
0.0	1.0	1.0	1.0	0.0	2.0	0.0	13.0	0.0
0.0	1.0	1.0	1.0	0.0	2.0	0.0	14.0	0.0
0.0	1.0	1.0	1.0	0.0	2.0	0.0	13.0	0.0
0.0	1.0	1.0	1.0	0.0	2.0	0.0	13.0	0.0
0.0	1.0	1.0	1.0	0.0	2.0	0.0	13.0	0.0
0.0	1.0	1.0	1.0	0.0	2.0	0.0	13.0	0.0
0.0	1.0	1.0	1.0	0.0	2.0	0.0	13.0	0.0
0.0	1.0	1.0	1.0	0.0	2.0	0.0	13.0	0.0
0.0	1.0	1.0	1.0	0.0	2.0	0.0	12.0	0.0
0.0	1.0	1.0	1.0	0.0	2.0	0.0	13.0	0.0
0.0	1.0	1.0	1.0	0.0	2.0	0.0	13.0	0.0
0.0	1.0	1.0	1.0	0.0	2.0	0.0	13.0	0.0
0.0	1.0	1.0	1.0	0.0	2.0	0.0	13.0	0.0
0.0	1.0	1.0	1.0	0.0	2.0	0.0	13.0	0.0
0.0	1.0	1.0	1.0	0.0	2.0	0.0	13.0	0.0
0.0	1.0	1.0	1.0	0.0	2.0	0.0	14.0	0.0
0.0	1.0	1.0	1.0	0.0	2.0	0.0	13.0	0.0
0.0	1.0	1.0	1.0	0.0	2.0	0.0	13.0	0.0
0.0	1.0	1.0	1.0	0.0	2.0	0.0	13.0	0.0
0.0	1.0	1.0	1.0	0.0	2.0	0.0	13.0	0.0
0.0	1.0	1.0	1.0	0.0	2.0	0.0	13.0	0.0
0.0	0.0	1.0	1.0	0.0	2.0	0.0	13.0	0.0
0.0	1.0	1.0	1.0	0.0	2.0	0.0	13.0	0.0
0.0	1.0	1.0	1.0	0.0	2.0	0.0	13.0	0.0
0.0	1.0	1.0	1.0	0.0	2.0	0.0	13.0	0.0
0.0	1.0	1.0	1.0	0.0	2.0	0.0	13.0	0.0
0.0	1.0	1.0	1.0	0.0	2.0	0.0	13.0	0.0
0.0	1.0	1.0	1.0	0.0	2.0	0.0	13.0	0.0
0.0	1.0	1.0	1.0	0.0	2.0	0.0	13.0	0.0
0.0	1.0	1.0	1.0	0.0	2.0	0.0	13.0	0.0
0.0	1.0	1.0	1.0	0.0	2.0	0.0	13.0	0.0
0.0	1.0	1.0	1.0	0.0	2.0	0.0	13.0	0.0
0.0	1.0	1.0	1.0	0.0	2.0	0.0	13.0	0.0
0.0	1.0	1.0	1.0	0.0	2.0	0.0	13.0	0.0
0.0	1.0	1.0	1.0	0.0	2.0	0.0	12.0	0.0
0.0	1.0	1.0	1.0	0.0	2.0	0.0	13.0	0.0
0.0	1.0	1.0	1.0	0.0	2.0	0.0	14.0	0.0
0.0	1.0	1.0	1.0	0.0	2.0	0.0	13.0	0.0
0.0	1.0	1.0	1.0	0.0	2.0	0.0	12.0	0.0
0.0	1.0	1.0	1.0	0.0	2.0	0.0	13.0	0.0
0.0	1.0	1.0	1.0	0.0	2.0	0.0	13.0	0.0
0.0	1.0	1.0	1.0	0.0	2.0	0.0	13.0	0.0
0.0	1.0	1.0	1.0	0.0	2.0	0.0	12.0	0.0
0.0	1.0	1.0	1.0	0.0	2.0	0.0	13.0	0.0
0.0	1.0	1.0	1.0	0.0	2.0	0.0	13.0	0.0
0.0	1.0	1.0	1.0	0.0	2.0	0.0	13.0	0.0
0.0	1.0	1.0	1.0	0.0	2.0	0.0	14.0	0.0
0.0	1.0	1.0	1.0	0.0	2.0	0.0	13.0	0.0
0.0	1.0	1.0	1.0	0.0	2.0	0.0	13.0	0.0
0.0	1.0	1.0	1.0	0.0	2.0	0.0	13.0	0.0
0.0	1.0	1.0	1.0	0.0	2.0	0.0	13.0	0.0
0.0	1.0	1.0	1.0	0.0	2.0	0.0	13.0	0.0
0.0	1.0	1.0	1.0	0.0	2.0	0.0	13.0	0.0
0.0	1.0	1.0	1.0	0.0	2.0	0.0	13.0	0.0
0.0	1.0	1.0	1.0	0.0	2.0	0.0	13.0	0.0
0.0	1.0	1.0	1.0	0.0	2.0	0.0	13.0	0.0
0.0	1.0	1.0	1.0	0.0	2.0	0.0	13.0	0.0
0.0	1.0	1.0	1.0	0.0	2.0	0.0	13.0	0.0
0.0	1.0	1.0	1.0	0.0	3.0	0.0	13.0	0.0
0.0	1.0	1.0	1.0	0.0	2.0	0.0	13.0	0.0
0.0	1.0	1.0	1.0	0.0	2.0	0.0	13.0	0.0
0.0	1.0	1.0	1.0	0.0	2.0	0.0	13.0	0.0
0.0	1.0	1.0	1.0	0.0	2.0	0.0	13.0	0.0
0.0	1.0	1.0	1.0	0.0	2.0	0.0	13.0	0.0
0.0	1.0	1.0	1.0	0.0	2.0	0.0	13.0	0.0
0.0	1.0	1.0	1.0	0.0	2.0	0.0	13.0	0.0
0.0	1.0	1.0	1.0	0.0	2.0	0.0	13.0	0.0
0.0	1.0	1.0	1.0	0.0	2.0	0.0	13.0	0.0
0.0	1.0	1.0	1.0	0.0	2.0	0.0	13.0	0.0
0.0	1.0	1.0	1.0	0.0	2.0	0.0	13.0	0.0
0.0	1.0	1.0	1.0	0.0	2.0	0.0	13.0	0.0
0.0	1.0	1.0	1.0	0.0	2.0	0.0	13.0	0.0
0.0	1.0	1.0	1.0	0.0	2.0	0.0	13.0	0.0
0.0	1.0	1.0	1.0	0.0	2.0	0.0	13.0	0.0
0.0	1.0	1.0	1.0	0.0	2.0	0.0	13.0	0.0
0.0	1.0	1.0	1.0	0.0	2.0	0.0	13.0	0.0
0.0	1.0	1.0	1.0	0.0	2.0	0.0	13.0	0.0
0.0	1.0	1.0	1.0	0.0	2.0	0.0	13.0	0.0
0.0	1.0	1.0	1.0	0.0	2.0	0.0	13.0	0.0
0.0	1.0	1.0	1.0	0.0	2.0	0.0	13.0	0.0
0.0	1.0	1.0	1.0	0.0	2.0	0.0	13.0	0.0
0.0	1.0	1.0	1.0	0.0	2.0	0.0	13.0	0.0
0.0	1.0	1.0	1.0	0.0	2.0	0.0	14.0	0.0
0.0	1.0	1.0	1.0	0.0	2.0	0.0	13.0	0.0
0.0	1.0	1.0	1.0	0.0	2.0	0.0	13.0	0.0
0.0	1.0	1.0	1.0	0.0	2.0	0.0	13.0	0.0
0.0	1.0	1.0	1.0	0.0	2.0	0.0	13.0	0.0
0.0	1.0	1.0	1.0	0.0	2.0	0.0	13.0	0.0
0.0	1.0	1.0	1.0	0.0	2.0	0.0	13.0	0.0
0.0	1.0	1.0	1.0	0.0	2.0	0.0	13.0	0.0
0.0	1.0	1.0	1.0	0.0	2.0	0.0	13.0	0.0
0.0	1.0	1.0	1.0	0.0	2.0	0.0	13.0	0.0
0.0	1.0	1.0	1.0	0.0	2.0	0.0	13.0	0.0
0.0	1.0	1.0	1.0	0.0	2.0	0.0	13.0	0.0
0.0	1.0	1.0	1.0	0.0	2.0	0.0	13.0	0.0
0.0	1.0	1.0	1.0	0.0	2.0	0.0	13.0	0.0
0.0	1.0	1.0	1.0	0.0	2.0	0.0	13.0	0.0
0.0	1.0	1.0	1.0	0.0	2.0	0.0	13.0	0.0
0.0	1.0	1.0	1.0	0.0	2.0	0.0	12.0	0.0
0.0	1.0	1.0	1.0	0.0	2.0	0.0	13.0	0.0
0.0	1.0	1.0	1.0	0.0	2.0	0.0	13.0	0.0
0.0	1.0	1.0	1.0	0.0	2.0	0.0	13.0	0.0
0.0	1.0	1.0	1.0	0.0	2.0	0.0	13.0	0.0
0.0	1.0	1.0	1.0	0.0	2.0	0.0	13.0	0.0
0.0	1.0	1.0	1.0	0.0	2.0	0.0	13.0	0.0
0.0	1.0	1.0	1.0	0.0	2.0	0.0	13.0	0.0
0.0	1.0	1.0	1.0	0.0	2.0	0.0	13.0	0.0
0.0	1.0	1.0	1.0	0.0	2.0	0.0	13.0	0.0
0.0	1.0	1.0	1.0	0.0	2.0	0.0	13.0	0.0
0.0	1.0	1.0	1.0	0.0	2.0	0.0	13.0	0.0
0.0	1.0	1.0	1.0	0.0	2.0	0.0	13.0	0.0
0.0	1.0	1.0	1.0	0.0	2.0	0.0	13.0	0.0
0.0	1.0	1.0	1.0	0.0	2.0	0.0	13.0	0.0
0.0	1.0	1.0	1.0	0.0	2.0	0.0	12.0	0.0
0.0	1.0	1.0	1.0	0.0	2.0	0.0	13.0	0.0
0.0	1.0	1.0	1.0	0.0	2.0	0.0	13.0	0.0
0.0	1.0	1.0	1.0	0.0	2.0	0.0	13.0	0.0
0.0	1.0	1.0	1.0	0.0	2.0	0.0	13.0	0.0
0.0	1.0	1.0	1.0	0.0	2.0	0.0	13.0	0.0
0.0	1.0	1.0	1.0	0.0	2.0	0.0	12.0	0.0
0.0	1.0	1.0	1.0	0.0	2.0	0.0	13.0	0.0
0.0	1.0	1.0	1.0	0.0	2.0	0.0	13.0	0.0
0.0	1.0	1.0	1.0	0.0	2.0	0.0	13.0	0.0
0.0	1.0	1.0	1.0	0.0	2.0	0.0	13.0	0.0
0.0	1.0	1.0	1.0	0.0	2.0	0.0	13.0	0.0
0.0	1.0	1.0	1.0	0.0	2.0	0.0	13.0	0.0
0.0	1.0	1.0	1.0	0.0	2.0	0.0	13.0	0.0
0.0	1.0	1.0	1.0	0.0	2.0	0.0	13.0	0.0
0.0	1.0	1.0	1.0	0.0	2.0	0.0	13.0	0.0
0.0	1.0	1.0	1.0	0.0	2.0	0.0	13.0	0.0
0.0	1.0	1.0	1.0	0.0	2.0	0.0	13.0	0.0
0.0	1.0	1.0	1.0	0.0	2.0	0.0	13.0	0.0
0.0	1.0	1.0	1.0	0.0	2.0	0.0	13.0	0.0
0.0	1.0	1.0	1.0	0.0	2.0	0.0	13.0	0.0
0.0	1.0	1.0	1.0	0.0	2.0	0.0	13.0	0.0
0.0	1.0	1.0	1.0	0.0	2.0	0.0	13.0	0.0
0.0	1.0	1.0	1.0	0.0	2.0	0.0	12.0	0.0
0.0	1.0	1.0	1.0	0.0	2.0	0.0	13.0	0.0
0.0	1.0	1.0	1.0	0.0	2.0	0.0	13.0	0.0
0.0	1.0	1.0	1.0	0.0	2.0	0.0	13.0	0.0
0.0	1.0	1.0	1.0	0.0	2.0	0.0	13.0	0.0
0.0	1.0	1.0	1.0	0.0	2.0	0.0	13.0	0.0
0.0	1.0	1.0	1.0	0.0	2.0	0.0	13.0	0.0
0.0	1.0	1.0	1.0	0.0	2.0	0.0	13.0	0.0
0.0	1.0	1.0	1.0	0.0	2.0	0.0	13.0	0.0
0.0	1.0	1.0	1.0	0.0	2.0	0.0	13.0	0.0
0.0	1.0	1.0	1.0	0.0	2.0	0.0	13.0	0.0
0.0	1.0	1.0	1.0	0.0	2.0	0.0	13.0	0.0
0.0	1.0	1.0	1.0	0.0	2.0	0.0	13.0	0.0
0.0	1.0	1.0	1.0	0.0	2.0	0.0	13.0	0.0
0.0	1.0	1.0	1.0	0.0	2.0	0.0	13.0	0.0
0.0	1.0	1.0	1.0	0.0	2.0	0.0	13.0	0.0
0.0	1.0	1.0	1.0	0.0	2.0	0.0	13.0	0.0
0.0	1.0	1.0	1.0	0.0	2.0	0.0	13.0	0.0
0.0	1.0	1.0	1.0	0.0	2.0	0.0	13.0	0.0
0.0	1.0	1.0	1.0	0.0	2.0	0.0	13.0	0.0
0.0	1.0	1.0	1.0	0.0	2.0	0.0	13.0	0.0
0.0	1.0	1.0	1.0	0.0	2.0	0.0	13.0	0.0
0.0	1.0	1.0	1.0	0.0	2.0	0.0	13.0	0.0
0.0	1.0	1.0	1.0	0.0	2.0	0.0	12.0	0.0
0.0	1.0	1.0	1.0	0.0	2.0	0.0	13.0	0.0
0.0	1.0	1.0	1.0	0.0	2.0	0.0	13.0	0.0
0.0	1.0	1.0	1.0	0.0	2.0	0.0	13.0	0.0
0.0	1.0	1.0	1.0	0.0	2.0	0.0	13.0	0.0
0.0	1.0	1.0	1.0	0.0	2.0	0.0	13.0	0.0
0.0	1.0	1.0	1.0	0.0	2.0	0.0	13.0	0.0
0.0	1.0	1.0	1.0	0.0	2.0	0.0	13.0	0.0
0.0	1.0	1.0	1.0	0.0	2.0	0.0	13.0	0.0
0.0	1.0	1.0	1.0	0.0	2.0	0.0	13.0	0.0
0.0	1.0	1.0	1.0	0.0	2.0	0.0	13.0	0.0
0.0	1.0	1.0	1.0	0.0	2.0	0.0	13.0	0.0
0.0	1.0	1.0	1.0	0.0	2.0	0.0	14.0	0.0
0.0	1.0	1.0	1.0	0.0	2.0	0.0	13.0	0.0
0.0	1.0	1.0	1.0	0.0	2.0	0.0	13.0	0.0
0.0	1.0	1.0	1.0	0.0	2.0	0.0	13.0	0.0
0.0	1.0	1.0	1.0	0.0	2.0	0.0	13.0	0.0
0.0	1.0	1.0	1.0	0.0	2.0	0.0	13.0	0.0
0.0	1.0	1.0	1.0	0.0	2.0	0.0	13.0	0.0
0.0	1.0	1.0	1.0	0.0	2.0	0.0	13.0	0.0
0.0	1.0	1.0	1.0	0.0	2.0	0.0	13.0	0.0
0.0	1.0	1.0	1.0	0.0	2.0	0.0	13.0	0.0
0.0	1.0	1.0	1.0	0.0	2.0	0.0	13.0	0.0
0.0	1.0	1.0	1.0	0.0	2.0	0.0	13.0	0.0
0.0	1.0	1.0	1.0	0.0	2.0	0.0	13.0	0.0
0.0	1.0	1.0	1.0	0.0	2.0	0.0	13.0	0.0
0.0	1.0	1.0	1.0	0.0	2.0	0.0	13.0	0.0
0.0	1.0	1.0	1.0	0.0	2.0	0.0	13.0	0.0
0.0	1.0	1.0	1.0	0.0	2.0	0.0	13.0	0.0
0.0	1.0	1.0	1.0	0.0	2.0	0.0	13.0	0.0
0.0	1.0	1.0	1.0	0.0	2.0	0.0	13.0	0.0
0.0	1.0	1.0	1.0	0.0	2.0	0.0	13.0	0.0
0.0	1.0	1.0	1.0	0.0	2.0	0.0	13.0	0.0
0.0	1.0	1.0	1.0	0.0	2.0	0.0	13.0	0.0
0.0	1.0	1.0	1.0	0.0	2.0	0.0	13.0	0.0
0.0	1.0	1.0	1.0	0.0	2.0	0.0	13.0	0.0
0.0	1.0	1.0	1.0	0.0	2.0	0.0	13.0	0.0
0.0	1.0	1.0	1.0	0.0	2.0	0.0	12.0	0.0
0.0	1.0	1.0	1.0	0.0	2.0	0.0	13.0	0.0
0.0	1.0	1.0	1.0	0.0	2.0	0.0	13.0	0.0
0.0	1.0	1.0	1.0	0.0	2.0	0.0	13.0	0.0
103.0	1.0	1.0	1.0	0.0	2.0	0.0	13.0	0.0
100.0	1.0	1.0	1.0	0.0	2.0	0.0	13.0	0.0
98.0	1.0	1.0	1.0	0.0	2.0	0.0	13.0	0.0
95.0	1.0	1.0	1.0	0.0	2.0	0.0	13.0	0.0
93.0	1.0	1.0	1.0	0.0	2.0	0.0	13.0	0.0
91.0	1.0	1.0	1.0	0.0	2.0	0.0	13.0	0.0
90.0	1.0	1.0	1.0	0.0	2.0	0.0	14.0	0.0
90.0	1.0	1.0	1.0	0.0	2.0	0.0	13.0	0.0
88.0	1.0	1.0	1.0	0.0	2.0	0.0	13.0	0.0
86.0	1.0	1.0	1.0	0.0	2.0	0.0	13.0	0.0
86.0	1.0	1.0	1.0	0.0	2.0	0.0	13.0	0.0
85.0	1.0	1.0	1.0	0.0	3.0	0.0	13.0	0.0
85.0	1.0	1.0	1.0	0.0	2.0	0.0	13.0	0.0
86.0	1.0	1.0	1.0	0.0	2.0	0.0	13.0	0.0
85.0	1.0	1.0	1.0	0.0	2.0	0.0	13.0	0.0
86.0	1.0	1.0	1.0	0.0	2.0	0.0	13.0	0.0
87.0	1.0	1.0	1.0	0.0	2.0	0.0	13.0	0.0
86.0	1.0	1.0	1.0	0.0	2.0	0.0	13.0	0.0
87.0	1.0	1.0	1.0	0.0	2.0	0.0	13.0	0.0
87.0	1.0	1.0	1.0	0.0	2.0	0.0	13.0	0.0
87.0	1.0	1.0	1.0	0.0	2.0	0.0	13.0	0.0
86.0	1.0	1.0	1.0	0.0	2.0	0.0	13.0	0.0
87.0	1.0	1.0	1.0	0.0	2.0	0.0	13.0	0.0
87.0	1.0	1.0	1.0	0.0	2.0	0.0	13.0	0.0
87.0	1.0	1.0	1.0	0.0	2.0	0.0	12.0	0.0
87.0	1.0	1.0	1.0	0.0	2.0	0.0	13.0	0.0
87.0	1.0	1.0	1.0	0.0	2.0	0.0	13.0	0.0
87.0	1.0	1.0	1.0	0.0	2.0	0.0	13.0	0.0
87.0	1.0	1.0	1.0	0.0	2.0	0.0	13.0	0.0
87.0	1.0	1.0	1.0	0.0	2.0	0.0	13.0	0.0
87.0	1.0	1.0	1.0	0.0	2.0	0.0	13.0	0.0
86.0	1.0	1.0	1.0	0.0	2.0	0.0	13.0	0.0
87.0	1.0	1.0	1.0	0.0	2.0	0.0	13.0	0.0
86.0	1.0	1.0	1.0	0.0	2.0	0.0	13.0	0.0
87.0	1.0	1.0	1.0	0.0	2.0	0.0	13.0	0.0
86.0	1.0	1.0	1.0	0.0	2.0	0.0	13.0	0.0
87.0	1.0	1.0	1.0	0.0	2.0	0.0	13.0	0.0
86.0	1.0	1.0	1.0	0.0	2.0	0.0	13.0	0.0
86.0	1.0	1.0	1.0	0.0	2.0	0.0	13.0	0.0
86.0	1.0	1.0	1.0	0.0	2.0	0.0	13.0	0.0
85.0	1.0	1.0	1.0	0.0	2.0	0.0	13.0	0.0
86.0	1.0	1.0	1.0	0.0	2.0	0.0	13.0	0.0
86.0	1.0	1.0	1.0	0.0	2.0	0.0	14.0	0.0
85.0	1.0	1.0	1.0	0.0	2.0	0.0	13.0	0.0
86.0	1.0	1.0	1.0	0.0	2.0	0.0	13.0	0.0
86.0	1.0	1.0	1.0	0.0	2.0	0.0	13.0	0.0
86.0	1.0	1.0	1.0	0.0	2.0	0.0	13.0	0.0
85.0	1.0	1.0	1.0	0.0	2.0	0.0	13.0	0.0
86.0	1.0	1.0	1.0	0.0	2.0	0.0	13.0	0.0
86.0	1.0	1.0	1.0	0.0	2.0	0.0	13.0	0.0
85.0	1.0	1.0	1.0	0.0	2.0	0.0	13.0	0.0
85.0	1.0	1.0	1.0	0.0	2.0	0.0	13.0	0.0
85.0	1.0	1.0	1.0	0.0	2.0	0.0	13.0	0.0
85.0	1.0	1.0	1.0	0.0	2.0	0.0	13.0	0.0
85.0	1.0	1.0	1.0	0.0	2.0	0.0	13.0	0.0
84.0	1.0	1.0	1.0	0.0	2.0	0.0	13.0	0.0
84.0	1.0	1.0	1.0	0.0	2.0	0.0	13.0	0.0
84.0	1.0	1.0	1.0	0.0	2.0	0.0	13.0	0.0
85.0	1.0	1.0	1.0	0.0	2.0	0.0	13.0	0.0
84.0	1.0	1.0	1.0	0.0	2.0	0.0	13.0	0.0
84.0	1.0	1.0	1.0	0.0	2.0	0.0	13.0	0.0
84.0	1.0	1.0	1.0	0.0	2.0	0.0	13.0	0.0
84.0	1.0	1.0	1.0	0.0	2.0	0.0	13.0	0.0
84.0	1.0	1.0	1.0	0.0	2.0	0.0	13.0	0.0
84.0	1.0	1.0	1.0	0.0	2.0	0.0	13.0	0.0
83.0	1.0	1.0	1.0	0.0	2.0	0.0	13.0	0.0
84.0	1.0	1.0	1.0	0.0	2.0	0.0	13.0	0.0
84.0	1.0	1.0	1.0	0.0	2.0	0.0	13.0	0.0
84.0	1.0	1.0	1.0	0.0	2.0	0.0	14.0	0.0
83.0	1.0	1.0	1.0	0.0	2.0	0.0	13.0	0.0
83.0	1.0	1.0	1.0	0.0	2.0	0.0	13.0	0.0
83.0	1.0	1.0	1.0	0.0	2.0	0.0	13.0	0.0
83.0	1.0	1.0	1.0	0.0	2.0	0.0	13.0	0.0
83.0	1.0	1.0	1.0	0.0	2.0	0.0	13.0	0.0
83.0	1.0	1.0	1.0	0.0	2.0	0.0	13.0	0.0
83.0	1.0	1.0	1.0	0.0	2.0	0.0	13.0	0.0
82.0	1.0	1.0	1.0	0.0	2.0	0.0	13.0	0.0
82.0	1.0	1.0	1.0	0.0	2.0	0.0	13.0	0.0
83.0	1.0	1.0	1.0	0.0	2.0	0.0	13.0	0.0
82.0	1.0	1.0	1.0	0.0	2.0	0.0	13.0	0.0
82.0	1.0	1.0	1.0	0.0	2.0	0.0	13.0	0.0
82.0	1.0	1.0	1.0	0.0	2.0	0.0	13.0	0.0
82.0	1.0	1.0	1.0	0.0	2.0	0.0	13.0	0.0
82.0	1.0	1.0	1.0	0.0	2.0	0.0	13.0	0.0
82.0	1.0	1.0	1.0	0.0	2.0	0.0	13.0	0.0
82.0	1.0	1.0	1.0	0.0	2.0	0.0	13.0	0.0
82.0	1.0	1.0	1.0	0.0	2.0	0.0	13.0	0.0
82.0	0.0	1.0	1.0	0.0	2.0	0.0	13.0	0.0
81.0	0.0	1.0	1.0	0.0	2.0	0.0	13.0	0.0
0.0	0.0	1.0	1.0	0.0	2.0	0.0	14.0	0.0
0.0	1.0	1.0	1.0	0.0	2.0	0.0	13.0	0.0
0.0	1.0	1.0	1.0	0.0	2.0	0.0	13.0	0.0
0.0	1.0	1.0	1.0	0.0	2.0	0.0	14.0	0.0
0.0	1.0	1.0	1.0	0.0	2.0	0.0	13.0	0.0
0.0	1.0	1.0	1.0	0.0	2.0	0.0	13.0	0.0
0.0	1.0	1.0	1.0	0.0	2.0	0.0	14.0	0.0
0.0	1.0	1.0	1.0	0.0	2.0	0.0	13.0	0.0
0.0	1.0	1.0	1.0	0.0	2.0	0.0	13.0	0.0
0.0	1.0	1.0	1.0	0.0	2.0	0.0	13.0	0.0
0.0	1.0	1.0	1.0	0.0	2.0	0.0	13.0	0.0
0.0	1.0	1.0	1.0	0.0	2.0	0.0	13.0	0.0
0.0	1.0	1.0	1.0	0.0	2.0	0.0	13.0	0.0
0.0	1.0	1.0	1.0	0.0	2.0	0.0	13.0	0.0
0.0	1.0	1.0	1.0	0.0	2.0	0.0	13.0	0.0
0.0	1.0	1.0	1.0	0.0	2.0	0.0	13.0	0.0
0.0	1.0	1.0	1.0	0.0	2.0	0.0	13.0	0.0
0.0	1.0	1.0	1.0	0.0	2.0	0.0	13.0	0.0
0.0	1.0	1.0	1.0	0.0	2.0	0.0	13.0	0.0
0.0	1.0	1.0	1.0	0.0	2.0	0.0	13.0	0.0
0.0	1.0	1.0	1.0	0.0	2.0	0.0	13.0	0.0
0.0	1.0	1.0	1.0	0.0	2.0	0.0	13.0	0.0
0.0	1.0	1.0	1.0	0.0	2.0	0.0	13.0	0.0
0.0	1.0	1.0	1.0	0.0	2.0	0.0	13.0	0.0
0.0	1.0	1.0	1.0	0.0	2.0	0.0	13.0	0.0
0.0	1.0	1.0	1.0	0.0	2.0	0.0	13.0	0.0
0.0	1.0	1.0	1.0	0.0	2.0	0.0	13.0	0.0
0.0	1.0	1.0	1.0	0.0	2.0	0.0	13.0	0.0
0.0	1.0	1.0	1.0	0.0	2.0	0.0	13.0	0.0
0.0	1.0	1.0	1.0	0.0	2.0	0.0	13.0	0.0
0.0	1.0	1.0	1.0	0.0	2.0	0.0	13.0	0.0
0.0	1.0	1.0	1.0	0.0	2.0	0.0	13.0	0.0
0.0	1.0	1.0	1.0	0.0	2.0	0.0	13.0	0.0
0.0	1.0	1.0	1.0	0.0	2.0	0.0	13.0	0.0
0.0	1.0	1.0	1.0	0.0	2.0	0.0	13.0	0.0
0.0	1.0	1.0	1.0	0.0	2.0	0.0	13.0	0.0
0.0	1.0	1.0	1.0	0.0	2.0	0.0	13.0	0.0
0.0	1.0	1.0	1.0	0.0	2.0	0.0	13.0	0.0
0.0	1.0	1.0	1.0	0.0	2.0	0.0	13.0	0.0
0.0	1.0	1.0	1.0	0.0	2.0	0.0	13.0	0.0
0.0	1.0	1.0	1.0	0.0	2.0	0.0	13.0	0.0
0.0	1.0	1.0	1.0	0.0	2.0	0.0	13.0	0.0
0.0	1.0	1.0	1.0	0.0	2.0	0.0	13.0	0.0
0.0	1.0	1.0	1.0	0.0	2.0	0.0	13.0	0.0
0.0	1.0	1.0	1.0	0.0	2.0	0.0	13.0	0.0
0.0	1.0	1.0	1.0	0.0	2.0	0.0	13.0	0.0
0.0	1.0	1.0	1.0	0.0	2.0	0.0	13.0	0.0
0.0	1.0	1.0	1.0	0.0	2.0	0.0	13.0	0.0
0.0	1.0	1.0	1.0	0.0	2.0	0.0	13.0	0.0
0.0	1.0	1.0	1.0	0.0	2.0	0.0	13.0	0.0
0.0	1.0	1.0	1.0	0.0	2.0	0.0	13.0	0.0
0.0	1.0	1.0	1.0	0.0	2.0	0.0	12.0	0.0
0.0	1.0	1.0	1.0	0.0	2.0	0.0	13.0	0.0
0.0	1.0	1.0	1.0	0.0	2.0	0.0	13.0	0.0
0.0	1.0	1.0	1.0	0.0	2.0	0.0	13.0	0.0
0.0	1.0	1.0	1.0	0.0	2.0	0.0	13.0	0.0
0.0	1.0	1.0	1.0	0.0	2.0	0.0	13.0	0.0
0.0	1.0	1.0	1.0	0.0	2.0	0.0	14.0	0.0
0.0	1.0	1.0	1.0	0.0	2.0	0.0	13.0	0.0
0.0	1.0	1.0	1.0	0.0	2.0	0.0	13.0	0.0
0.0	0.0	1.0	1.0	0.0	2.0	0.0	12.0	0.0
0.0	1.0	1.0	1.0	0.0	2.0	0.0	13.0	0.0
0.0	1.0	1.0	1.0	0.0	2.0	0.0	13.0	0.0
0.0	1.0	1.0	1.0	0.0	2.0	0.0	13.0	0.0
0.0	1.0	1.0	1.0	0.0	2.0	0.0	13.0	0.0
0.0	1.0	1.0	1.0	0.0	2.0	0.0	13.0	0.0
0.0	1.0	1.0	1.0	0.0	2.0	0.0	13.0	0.0
0.0	1.0	1.0	1.0	0.0	2.0	0.0	13.0	0.0
0.0	1.0	1.0	1.0	0.0	2.0	0.0	13.0	0.0
0.0	1.0	1.0	1.0	0.0	2.0	0.0	13.0	0.0
0.0	1.0	1.0	1.0	0.0	2.0	0.0	13.0	0.0
0.0	0.0	1.0	1.0	0.0	2.0	0.0	13.0	0.0
0.0	0.0	1.0	1.0	0.0	2.0	0.0	13.0	0.0
0.0	1.0	1.0	1.0	0.0	2.0	0.0	13.0	0.0
0.0	1.0	1.0	1.0	0.0	2.0	0.0	13.0	0.0
0.0	1.0	1.0	1.0	0.0	2.0	0.0	13.0	0.0
0.0	1.0	1.0	1.0	0.0	2.0	0.0	13.0	0.0
0.0	1.0	1.0	1.0	0.0	2.0	0.0	13.0	0.0
0.0	1.0	1.0	1.0	0.0	2.0	0.0	13.0	0.0
0.0	1.0	1.0	1.0	0.0	2.0	0.0	13.0	0.0
0.0	1.0	1.0	1.0	0.0	2.0	0.0	13.0	0.0
0.0	1.0	1.0	1.0	0.0	2.0	0.0	13.0	0.0
0.0	1.0	1.0	1.0	0.0	2.0	0.0	13.0	0.0
0.0	1.0	1.0	1.0	0.0	2.0	0.0	13.0	0.0
0.0	1.0	1.0	1.0	0.0	2.0	0.0	13.0	0.0
0.0	1.0	1.0	1.0	0.0	2.0	0.0	13.0	0.0
0.0	1.0	1.0	1.0	0.0	2.0	0.0	13.0	0.0
0.0	1.0	1.0	1.0	0.0	2.0	0.0	13.0	0.0
0.0	1.0	1.0	1.0	0.0	2.0	0.0	13.0	0.0
0.0	1.0	1.0	1.0	0.0	2.0	0.0	12.0	0.0
0.0	1.0	1.0	1.0	0.0	2.0	0.0	13.0	0.0
0.0	1.0	1.0	1.0	0.0	2.0	0.0	13.0	0.0
0.0	1.0	1.0	1.0	0.0	2.0	0.0	13.0	0.0
0.0	1.0	1.0	1.0	0.0	2.0	0.0	13.0	0.0
0.0	1.0	1.0	1.0	0.0	2.0	0.0	13.0	0.0
0.0	1.0	1.0	1.0	0.0	2.0	0.0	13.0	0.0
0.0	1.0	1.0	1.0	0.0	2.0	0.0	13.0	0.0
0.0	1.0	1.0	1.0	0.0	5.0	0.0	13.0	0.0
0.0	1.0	1.0	1.0	0.0	2.0	0.0	13.0	0.0
0.0	1.0	1.0	1.0	0.0	2.0	0.0	13.0	0.0
0.0	1.0	1.0	1.0	0.0	2.0	0.0	13.0	0.0
0.0	1.0	1.0	1.0	0.0	2.0	0.0	13.0	0.0
0.0	1.0	1.0	1.0	0.0	2.0	0.0	13.0	0.0
0.0	1.0	1.0	1.0	0.0	2.0	0.0	13.0	0.0
0.0	1.0	1.0	1.0	0.0	2.0	0.0	13.0	0.0
0.0	1.0	1.0	1.0	0.0	2.0	0.0	13.0	0.0
0.0	1.0	1.0	1.0	0.0	2.0	0.0	13.0	0.0
0.0	1.0	1.0	1.0	0.0	2.0	0.0	13.0	0.0
0.0	1.0	1.0	1.0	0.0	2.0	0.0	13.0	0.0
0.0	1.0	1.0	1.0	0.0	2.0	0.0	13.0	0.0
0.0	1.0	1.0	1.0	0.0	2.0	0.0	13.0	0.0
0.0	1.0	1.0	1.0	0.0	2.0	0.0	13.0	0.0
0.0	1.0	1.0	1.0	0.0	86.0	0.0	13.0	0.0
0.0	1.0	1.0	1.0	0.0	63.0	0.0	13.0	0.0
0.0	1.0	1.0	1.0	0.0	79.0	0.0	14.0	0.0
0.0	1.0	1.0	1.0	0.0	66.0	0.0	13.0	0.0
0.0	1.0	1.0	1.0	0.0	89.0	0.0	13.0	0.0
0.0	1.0	1.0	1.0	0.0	81.0	0.0	13.0	0.0
0.0	1.0	1.0	1.0	0.0	71.0	0.0	13.0	0.0
0.0	1.0	1.0	1.0	0.0	90.0	0.0	13.0	0.0
17.0	1.0	1.0	1.0	0.0	86.0	0.0	13.0	0.0
17.0	1.0	1.0	1.0	0.0	89.0	0.0	13.0	0.0
17.0	1.0	1.0	1.0	0.0	76.0	0.0	13.0	0.0
0.0	1.0	1.0	1.0	0.0	66.0	0.0	13.0	0.0
0.0	1.0	1.0	1.0	0.0	65.0	0.0	13.0	0.0
0.0	1.0	1.0	1.0	0.0	66.0	0.0	13.0	0.0
0.0	1.0	1.0	1.0	0.0	66.0	0.0	13.0	0.0
0.0	1.0	1.0	1.0	0.0	63.0	0.0	13.0	0.0
0.0	1.0	1.0	1.0	0.0	62.0	0.0	13.0	0.0
0.0	1.0	1.0	1.0	0.0	62.0	0.0	13.0	0.0
0.0	1.0	1.0	1.0	0.0	63.0	0.0	13.0	0.0
0.0	1.0	1.0	1.0	0.0	62.0	0.0	13.0	0.0
0.0	1.0	1.0	1.0	0.0	62.0	0.0	13.0	0.0
0.0	1.0	1.0	1.0	0.0	63.0	0.0	13.0	0.0
0.0	1.0	1.0	1.0	0.0	62.0	0.0	13.0	0.0
0.0	1.0	1.0	1.0	0.0	63.0	0.0	13.0	0.0
0.0	1.0	1.0	1.0	0.0	63.0	0.0	13.0	0.0
0.0	1.0	1.0	1.0	0.0	62.0	0.0	13.0	0.0
0.0	1.0	1.0	1.0	0.0	62.0	0.0	13.0	0.0
0.0	1.0	1.0	1.0	0.0	62.0	0.0	13.0	0.0
0.0	1.0	1.0	1.0	0.0	62.0	0.0	13.0	0.0
0.0	1.0	1.0	1.0	0.0	62.0	0.0	13.0	0.0
0.0	1.0	1.0	1.0	0.0	62.0	0.0	13.0	0.0
0.0	1.0	1.0	1.0	0.0	62.0	0.0	13.0	0.0
0.0	1.0	1.0	1.0	0.0	62.0	0.0	13.0	0.0
0.0	1.0	1.0	1.0	0.0	62.0	0.0	13.0	0.0
0.0	1.0	1.0	1.0	0.0	62.0	0.0	13.0	0.0
0.0	1.0	1.0	1.0	0.0	62.0	0.0	13.0	0.0
0.0	1.0	1.0	1.0	0.0	63.0	0.0	13.0	0.0
92.0	1.0	1.0	1.0	0.0	62.0	0.0	13.0	0.0
91.0	0.0	1.0	1.0	0.0	62.0	0.0	13.0	0.0
89.0	1.0	1.0	1.0	0.0	62.0	0.0	13.0	0.0
88.0	1.0	1.0	1.0	0.0	62.0	0.0	13.0	0.0
88.0	1.0	1.0	1.0	0.0	62.0	0.0	13.0	0.0
88.0	1.0	1.0	1.0	0.0	62.0	0.0	13.0	0.0
88.0	1.0	1.0	1.0	0.0	63.0	0.0	13.0	0.0
87.0	1.0	1.0	1.0	0.0	63.0	0.0	13.0	0.0
88.0	1.0	1.0	1.0	0.0	63.0	0.0	13.0	0.0
88.0	1.0	1.0	1.0	0.0	63.0	0.0	13.0	0.0
88.0	1.0	1.0	1.0	0.0	63.0	0.0	13.0	0.0
86.0	1.0	1.0	1.0	0.0	67.0	0.0	13.0	0.0
84.0	1.0	1.0	1.0	0.0	66.0	0.0	13.0	0.0
83.0	1.0	1.0	1.0	0.0	65.0	0.0	14.0	0.0
82.0	1.0	1.0	1.0	0.0	66.0	0.0	14.0	0.0
82.0	1.0	1.0	1.0	0.0	63.0	0.0	14.0	0.0
82.0	1.0	1.0	1.0	0.0	64.0	0.0	14.0	0.0
83.0	1.0	1.0	1.0	0.0	62.0	0.0	14.0	0.0
83.0	1.0	1.0	1.0	0.0	63.0	0.0	14.0	0.0
84.0	1.0	1.0	1.0	0.0	63.0	0.0	14.0	0.0
84.0	1.0	1.0	1.0	0.0	63.0	0.0	14.0	0.0
84.0	1.0	1.0	1.0	0.0	63.0	0.0	13.0	0.0
84.0	1.0	1.0	1.0	0.0	63.0	0.0	14.0	0.0
85.0	1.0	1.0	1.0	0.0	62.0	0.0	14.0	0.0
85.0	1.0	1.0	1.0	0.0	63.0	0.0	14.0	0.0
85.0	1.0	1.0	1.0	0.0	63.0	0.0	14.0	0.0
85.0	1.0	1.0	1.0	0.0	63.0	0.0	14.0	0.0
86.0	1.0	1.0	1.0	0.0	63.0	0.0	14.0	0.0
86.0	1.0	1.0	1.0	0.0	63.0	0.0	14.0	0.0
86.0	1.0	1.0	1.0	0.0	63.0	0.0	14.0	0.0
87.0	1.0	1.0	1.0	0.0	63.0	0.0	14.0	0.0
87.0	1.0	1.0	1.0	0.0	63.0	0.0	14.0	0.0
87.0	1.0	1.0	1.0	0.0	63.0	0.0	14.0	0.0
87.0	1.0	1.0	1.0	0.0	63.0	0.0	14.0	0.0
88.0	1.0	1.0	1.0	0.0	63.0	0.0	14.0	0.0
87.0	1.0	1.0	1.0	0.0	63.0	0.0	14.0	0.0
88.0	1.0	1.0	1.0	0.0	63.0	0.0	14.0	0.0
88.0	1.0	1.0	1.0	0.0	59.0	0.0	14.0	0.0
88.0	1.0	1.0	1.0	0.0	59.0	0.0	14.0	0.0
89.0	1.0	1.0	1.0	0.0	59.0	0.0	14.0	0.0
88.0	1.0	1.0	1.0	0.0	59.0	0.0	14.0	0.0
88.0	1.0	1.0	1.0	0.0	59.0	0.0	14.0	0.0
89.0	1.0	1.0	1.0	0.0	59.0	0.0	14.0	0.0
88.0	1.0	1.0	1.0	0.0	59.0	0.0	14.0	0.0
88.0	1.0	1.0	1.0	0.0	60.0	0.0	14.0	0.0
88.0	1.0	1.0	1.0	0.0	60.0	0.0	14.0	0.0
89.0	1.0	1.0	1.0	0.0	60.0	0.0	14.0	0.0
89.0	1.0	1.0	1.0	0.0	59.0	0.0	14.0	0.0
89.0	1.0	1.0	1.0	0.0	59.0	0.0	14.0	0.0
89.0	1.0	1.0	1.0	0.0	59.0	0.0	14.0	0.0
89.0	1.0	1.0	1.0	0.0	59.0	0.0	14.0	0.0
89.0	1.0	1.0	1.0	0.0	59.0	0.0	14.0	0.0
90.0	1.0	1.0	1.0	0.0	59.0	0.0	14.0	0.0
178.0	1.0	1.0	1.0	0.0	59.0	0.0	14.0	0.0
89.0	1.0	1.0	1.0	0.0	59.0	0.0	14.0	0.0
89.0	1.0	1.0	1.0	0.0	59.0	0.0	14.0	0.0
89.0	1.0	1.0	1.0	0.0	59.0	0.0	14.0	0.0
90.0	1.0	1.0	1.0	0.0	59.0	0.0	14.0	0.0
89.0	1.0	1.0	1.0	0.0	59.0	0.0	13.0	0.0
89.0	1.0	1.0	1.0	0.0	59.0	0.0	13.0	0.0
89.0	1.0	1.0	1.0	0.0	59.0	0.0	13.0	0.0
89.0	1.0	1.0	1.0	0.0	59.0	0.0	13.0	0.0
89.0	1.0	1.0	1.0	0.0	60.0	0.0	13.0	0.0
89.0	1.0	1.0	1.0	0.0	59.0	0.0	13.0	0.0
88.0	1.0	1.0	1.0	0.0	59.0	0.0	13.0	0.0
88.0	1.0	1.0	3.0	0.0	60.0	0.0	13.0	0.0
89.0	1.0	1.0	3.0	0.0	59.0	0.0	13.0	0.0
88.0	1.0	1.0	1.0	0.0	59.0	0.0	14.0	0.0
89.0	1.0	1.0	1.0	0.0	59.0	0.0	13.0	0.0
88.0	0.0	1.0	1.0	0.0	59.0	0.0	13.0	0.0
88.0	1.0	1.0	1.0	0.0	59.0	0.0	13.0	0.0
88.0	1.0	1.0	1.0	0.0	59.0	0.0	13.0	0.0
88.0	1.0	1.0	1.0	0.0	59.0	0.0	13.0	0.0
88.0	1.0	1.0	1.0	0.0	60.0	0.0	13.0	0.0
88.0	1.0	1.0	1.0	0.0	60.0	0.0	14.0	0.0
88.0	1.0	1.0	1.0	0.0	59.0	0.0	13.0	0.0
88.0	1.0	1.0	1.0	0.0	59.0	0.0	13.0	0.0
86.0	1.0	1.0	1.0	0.0	59.0	0.0	13.0	0.0
87.0	1.0	1.0	1.0	0.0	60.0	0.0	13.0	0.0
87.0	1.0	1.0	1.0	0.0	58.0	0.0	13.0	0.0
87.0	1.0	1.0	1.0	0.0	59.0	0.0	13.0	0.0
89.0	1.0	1.0	1.0	0.0	59.0	0.0	13.0	0.0
87.0	1.0	1.0	1.0	0.0	59.0	0.0	13.0	0.0
87.0	1.0	1.0	1.0	0.0	59.0	0.0	13.0	0.0
87.0	1.0	1.0	1.0	0.0	60.0	0.0	13.0	0.0
86.0	1.0	1.0	1.0	0.0	59.0	1.0	12.0	0.0
87.0	1.0	1.0	1.0	0.0	59.0	0.0	13.0	0.0
86.0	1.0	1.0	1.0	0.0	59.0	0.0	13.0	0.0
87.0	1.0	1.0	1.0	0.0	60.0	0.0	13.0	0.0
86.0	1.0	1.0	1.0	0.0	59.0	0.0	13.0	0.0
86.0	1.0	1.0	1.0	0.0	59.0	0.0	13.0	0.0
86.0	1.0	1.0	1.0	0.0	60.0	0.0	13.0	0.0
86.0	1.0	1.0	1.0	0.0	59.0	0.0	14.0	0.0
86.0	1.0	1.0	1.0	0.0	59.0	0.0	13.0	0.0
86.0	1.0	1.0	1.0	0.0	59.0	0.0	13.0	0.0
87.0	1.0	1.0	1.0	0.0	59.0	0.0	14.0	0.0
86.0	1.0	1.0	1.0	0.0	60.0	0.0	13.0	0.0
86.0	1.0	1.0	1.0	0.0	59.0	0.0	13.0	0.0
87.0	1.0	1.0	1.0	0.0	59.0	0.0	13.0	0.0
86.0	1.0	1.0	1.0	0.0	59.0	0.0	13.0	0.0
86.0	1.0	1.0	1.0	0.0	59.0	0.0	14.0	0.0
86.0	1.0	1.0	1.0	0.0	59.0	0.0	13.0	0.0
87.0	1.0	1.0	1.0	0.0	59.0	0.0	13.0	0.0
86.0	1.0	1.0	1.0	0.0	58.0	0.0	13.0	0.0
86.0	1.0	1.0	1.0	0.0	59.0	0.0	13.0	0.0
86.0	1.0	1.0	1.0	0.0	59.0	0.0	13.0	0.0
86.0	1.0	1.0	1.0	0.0	59.0	0.0	13.0	0.0
86.0	1.0	1.0	1.0	0.0	59.0	0.0	13.0	0.0
86.0	1.0	1.0	1.0	0.0	59.0	0.0	13.0	0.0
86.0	1.0	1.0	1.0	0.0	59.0	0.0	13.0	0.0
86.0	1.0	1.0	1.0	0.0	59.0	0.0	13.0	0.0
86.0	1.0	1.0	1.0	0.0	59.0	0.0	13.0	0.0
86.0	1.0	1.0	1.0	0.0	59.0	0.0	13.0	0.0
86.0	1.0	1.0	1.0	0.0	60.0	0.0	13.0	0.0
86.0	1.0	1.0	1.0	0.0	75.0	0.0	13.0	0.0
86.0	1.0	1.0	1.0	0.0	59.0	0.0	13.0	0.0
86.0	1.0	1.0	1.0	0.0	59.0	0.0	13.0	0.0
86.0	1.0	1.0	1.0	0.0	59.0	0.0	13.0	0.0
86.0	1.0	1.0	1.0	0.0	59.0	0.0	13.0	0.0
86.0	1.0	1.0	1.0	0.0	59.0	0.0	13.0	0.0
85.0	1.0	1.0	1.0	0.0	59.0	0.0	13.0	0.0
85.0	1.0	1.0	1.0	0.0	59.0	0.0	13.0	0.0
86.0	1.0	1.0	1.0	0.0	59.0	0.0	13.0	0.0
86.0	1.0	1.0	1.0	0.0	59.0	0.0	13.0	0.0
86.0	1.0	1.0	1.0	0.0	59.0	0.0	13.0	0.0
85.0	1.0	1.0	1.0	0.0	59.0	0.0	13.0	0.0
86.0	1.0	1.0	1.0	0.0	59.0	0.0	13.0	0.0
86.0	1.0	1.0	1.0	0.0	59.0	0.0	13.0	0.0
86.0	1.0	1.0	1.0	0.0	60.0	0.0	13.0	0.0
86.0	1.0	1.0	1.0	0.0	59.0	0.0	13.0	0.0
87.0	1.0	1.0	1.0	0.0	59.0	0.0	13.0	0.0
86.0	1.0	1.0	1.0	0.0	59.0	0.0	13.0	0.0
86.0	1.0	1.0	1.0	0.0	59.0	0.0	13.0	0.0
87.0	1.0	1.0	1.0	0.0	59.0	0.0	13.0	0.0
86.0	1.0	1.0	1.0	0.0	59.0	0.0	13.0	0.0
86.0	1.0	1.0	1.0	0.0	59.0	0.0	13.0	0.0
86.0	1.0	1.0	1.0	0.0	59.0	0.0	13.0	0.0
86.0	1.0	1.0	1.0	0.0	59.0	0.0	13.0	0.0
86.0	1.0	1.0	1.0	0.0	59.0	0.0	13.0	0.0
86.0	1.0	1.0	1.0	0.0	59.0	0.0	13.0	0.0
86.0	1.0	1.0	1.0	0.0	59.0	0.0	13.0	0.0
86.0	1.0	1.0	1.0	0.0	59.0	0.0	13.0	0.0
86.0	1.0	1.0	1.0	0.0	59.0	0.0	13.0	0.0
86.0	1.0	1.0	1.0	0.0	59.0	0.0	13.0	0.0
86.0	1.0	1.0	1.0	0.0	59.0	0.0	13.0	0.0
86.0	1.0	1.0	1.0	0.0	59.0	0.0	13.0	0.0
86.0	1.0	1.0	1.0	0.0	59.0	0.0	13.0	0.0
86.0	1.0	1.0	1.0	0.0	59.0	0.0	13.0	0.0
86.0	1.0	1.0	1.0	0.0	59.0	0.0	13.0	0.0
86.0	1.0	1.0	1.0	0.0	60.0	0.0	13.0	0.0
86.0	1.0	1.0	1.0	0.0	59.0	0.0	13.0	0.0
87.0	1.0	1.0	1.0	0.0	59.0	0.0	13.0	0.0
86.0	1.0	1.0	1.0	0.0	59.0	0.0	13.0	0.0
85.0	1.0	1.0	1.0	0.0	59.0	0.0	13.0	0.0
86.0	1.0	1.0	1.0	0.0	59.0	0.0	13.0	0.0
86.0	1.0	1.0	1.0	0.0	58.0	0.0	13.0	0.0
86.0	1.0	1.0	1.0	0.0	59.0	0.0	13.0	0.0
86.0	1.0	1.0	1.0	0.0	59.0	0.0	13.0	0.0
86.0	1.0	1.0	1.0	0.0	59.0	0.0	13.0	0.0
86.0	1.0	1.0	1.0	0.0	60.0	0.0	13.0	0.0
86.0	1.0	1.0	1.0	0.0	59.0	0.0	13.0	0.0
86.0	1.0	1.0	1.0	0.0	58.0	0.0	13.0	0.0
86.0	1.0	1.0	1.0	0.0	59.0	0.0	13.0	0.0
86.0	1.0	1.0	1.0	0.0	58.0	0.0	13.0	0.0
85.0	1.0	1.0	1.0	0.0	59.0	0.0	13.0	0.0
86.0	1.0	1.0	1.0	0.0	59.0	0.0	13.0	0.0
86.0	1.0	1.0	1.0	0.0	59.0	0.0	13.0	0.0
86.0	1.0	1.0	1.0	0.0	59.0	0.0	13.0	0.0
85.0	1.0	1.0	1.0	0.0	59.0	0.0	13.0	0.0
86.0	0.0	1.0	1.0	0.0	59.0	0.0	13.0	0.0
86.0	1.0	1.0	1.0	0.0	59.0	0.0	13.0	0.0
86.0	1.0	1.0	1.0	0.0	59.0	0.0	12.0	0.0
86.0	1.0	1.0	1.0	0.0	59.0	0.0	13.0	0.0
86.0	1.0	1.0	1.0	0.0	59.0	0.0	13.0	0.0
86.0	1.0	1.0	1.0	0.0	59.0	0.0	13.0	0.0
86.0	1.0	1.0	1.0	0.0	59.0	0.0	13.0	0.0
86.0	1.0	1.0	1.0	0.0	59.0	0.0	13.0	0.0
86.0	1.0	1.0	1.0	0.0	59.0	0.0	13.0	0.0
86.0	1.0	1.0	1.0	0.0	58.0	0.0	13.0	0.0
86.0	1.0	1.0	1.0	0.0	59.0	0.0	13.0	0.0
86.0	1.0	1.0	1.0	0.0	59.0	0.0	12.0	0.0
86.0	1.0	1.0	1.0	0.0	59.0	0.0	13.0	0.0
86.0	1.0	1.0	1.0	0.0	59.0	0.0	13.0	0.0
85.0	1.0	1.0	1.0	0.0	59.0	0.0	13.0	0.0
86.0	1.0	1.0	1.0	0.0	59.0	0.0	13.0	0.0
86.0	1.0	1.0	1.0	0.0	59.0	0.0	13.0	0.0
86.0	1.0	1.0	1.0	0.0	58.0	0.0	13.0	0.0
85.0	1.0	1.0	1.0	0.0	59.0	0.0	13.0	0.0
85.0	1.0	1.0	1.0	0.0	59.0	0.0	13.0	0.0
87.0	1.0	1.0	1.0	0.0	59.0	0.0	13.0	0.0
86.0	1.0	1.0	1.0	0.0	59.0	0.0	13.0	0.0
86.0	1.0	1.0	1.0	0.0	59.0	0.0	13.0	0.0
86.0	1.0	1.0	1.0	0.0	58.0	0.0	13.0	0.0
86.0	1.0	1.0	1.0	0.0	59.0	0.0	13.0	0.0
86.0	1.0	1.0	1.0	0.0	59.0	0.0	13.0	0.0
86.0	1.0	1.0	1.0	0.0	58.0	0.0	13.0	0.0
86.0	1.0	1.0	1.0	0.0	59.0	0.0	13.0	0.0
86.0	1.0	1.0	1.0	0.0	59.0	0.0	13.0	0.0
86.0	1.0	1.0	1.0	0.0	59.0	0.0	14.0	0.0
86.0	1.0	1.0	1.0	0.0	59.0	0.0	13.0	0.0
86.0	1.0	1.0	1.0	0.0	58.0	0.0	14.0	0.0
86.0	1.0	1.0	1.0	0.0	59.0	0.0	13.0	0.0
86.0	1.0	1.0	1.0	0.0	59.0	0.0	13.0	0.0
86.0	1.0	1.0	1.0	0.0	59.0	0.0	13.0	0.0
86.0	1.0	1.0	1.0	0.0	59.0	0.0	13.0	0.0
86.0	1.0	1.0	1.0	0.0	58.0	0.0	13.0	0.0
86.0	1.0	1.0	1.0	0.0	59.0	0.0	13.0	0.0
86.0	1.0	1.0	1.0	0.0	59.0	0.0	13.0	0.0
86.0	1.0	1.0	1.0	0.0	59.0	0.0	13.0	0.0
86.0	1.0	1.0	1.0	0.0	59.0	0.0	13.0	0.0
86.0	1.0	1.0	1.0	0.0	59.0	0.0	13.0	0.0
86.0	1.0	1.0	1.0	0.0	59.0	0.0	13.0	0.0
86.0	1.0	1.0	1.0	0.0	59.0	0.0	13.0	0.0
86.0	0.0	1.0	1.0	0.0	58.0	0.0	13.0	0.0
85.0	0.0	1.0	1.0	0.0	59.0	0.0	13.0	0.0
86.0	1.0	1.0	1.0	0.0	59.0	0.0	13.0	0.0
86.0	1.0	1.0	1.0	0.0	58.0	0.0	13.0	0.0
86.0	1.0	1.0	1.0	0.0	59.0	0.0	13.0	0.0
86.0	1.0	1.0	1.0	0.0	59.0	0.0	13.0	0.0
86.0	1.0	1.0	1.0	0.0	59.0	0.0	13.0	0.0
103.0	1.0	1.0	1.0	0.0	58.0	0.0	13.0	0.0
86.0	1.0	1.0	1.0	0.0	59.0	0.0	13.0	0.0
86.0	1.0	1.0	1.0	0.0	59.0	0.0	13.0	0.0
89.0	1.0	1.0	1.0	0.0	58.0	0.0	13.0	0.0
86.0	1.0	1.0	1.0	0.0	59.0	0.0	13.0	0.0
87.0	1.0	1.0	1.0	0.0	59.0	0.0	13.0	0.0
85.0	1.0	1.0	1.0	0.0	59.0	0.0	13.0	0.0
103.0	1.0	1.0	1.0	0.0	59.0	0.0	13.0	0.0
87.0	1.0	1.0	1.0	0.0	59.0	0.0	13.0	0.0
87.0	1.0	1.0	1.0	0.0	59.0	0.0	13.0	0.0
86.0	1.0	1.0	1.0	0.0	59.0	0.0	13.0	0.0
86.0	1.0	1.0	1.0	0.0	68.0	0.0	13.0	0.0
86.0	1.0	1.0	1.0	0.0	58.0	0.0	13.0	0.0
87.0	1.0	1.0	1.0	0.0	59.0	0.0	13.0	0.0
87.0	1.0	1.0	1.0	0.0	58.0	0.0	13.0	0.0
86.0	1.0	1.0	1.0	0.0	59.0	0.0	13.0	0.0
87.0	1.0	1.0	1.0	0.0	59.0	0.0	13.0	0.0
87.0	1.0	1.0	1.0	0.0	59.0	0.0	13.0	0.0
87.0	1.0	1.0	1.0	0.0	59.0	0.0	13.0	0.0
87.0	1.0	1.0	1.0	0.0	58.0	0.0	13.0	0.0
87.0	1.0	1.0	1.0	0.0	59.0	0.0	13.0	0.0
87.0	1.0	1.0	1.0	0.0	59.0	0.0	13.0	0.0
87.0	1.0	1.0	1.0	0.0	59.0	0.0	13.0	0.0
86.0	1.0	1.0	1.0	0.0	59.0	0.0	13.0	0.0
87.0	1.0	1.0	1.0	0.0	59.0	0.0	13.0	0.0
87.0	1.0	1.0	1.0	0.0	59.0	0.0	13.0	0.0
86.0	1.0	1.0	1.0	0.0	59.0	0.0	13.0	0.0
86.0	1.0	1.0	1.0	0.0	59.0	0.0	13.0	0.0
87.0	1.0	1.0	1.0	0.0	58.0	0.0	13.0	0.0
86.0	1.0	1.0	1.0	0.0	59.0	0.0	13.0	0.0
86.0	1.0	1.0	1.0	0.0	58.0	0.0	14.0	0.0
103.0	1.0	1.0	1.0	0.0	58.0	0.0	13.0	0.0
103.0	1.0	1.0	1.0	0.0	59.0	0.0	13.0	0.0
86.0	1.0	1.0	1.0	0.0	59.0	0.0	13.0	0.0
86.0	0.0	1.0	1.0	0.0	59.0	0.0	13.0	0.0
86.0	1.0	1.0	1.0	0.0	59.0	0.0	13.0	0.0
85.0	1.0	1.0	1.0	0.0	59.0	0.0	13.0	0.0
87.0	1.0	1.0	1.0	0.0	59.0	0.0	13.0	0.0
87.0	1.0	1.0	1.0	0.0	59.0	0.0	13.0	0.0
87.0	1.0	1.0	1.0	0.0	59.0	0.0	13.0	0.0
86.0	1.0	1.0	1.0	0.0	59.0	0.0	13.0	0.0
86.0	1.0	1.0	1.0	0.0	59.0	0.0	13.0	0.0
86.0	1.0	1.0	1.0	0.0	58.0	0.0	14.0	0.0
93.0	1.0	1.0	1.0	0.0	58.0	0.0	13.0	0.0
86.0	1.0	1.0	1.0	0.0	59.0	0.0	13.0	0.0
87.0	1.0	1.0	1.0	0.0	59.0	0.0	13.0	0.0
87.0	1.0	1.0	1.0	0.0	75.0	0.0	13.0	0.0
87.0	1.0	1.0	1.0	0.0	58.0	0.0	13.0	0.0
87.0	1.0	1.0	1.0	0.0	59.0	0.0	13.0	0.0
87.0	1.0	1.0	1.0	0.0	59.0	0.0	13.0	0.0
87.0	1.0	1.0	1.0	0.0	58.0	0.0	13.0	0.0
87.0	1.0	1.0	1.0	0.0	59.0	0.0	13.0	0.0
87.0	1.0	1.0	1.0	0.0	58.0	0.0	13.0	0.0
87.0	1.0	1.0	1.0	0.0	59.0	0.0	13.0	0.0
87.0	1.0	1.0	1.0	0.0	59.0	0.0	13.0	0.0
86.0	1.0	1.0	1.0	0.0	58.0	0.0	13.0	0.0
87.0	1.0	1.0	1.0	0.0	59.0	0.0	13.0	0.0
87.0	1.0	1.0	1.0	0.0	59.0	0.0	13.0	0.0
87.0	1.0	1.0	1.0	0.0	59.0	0.0	13.0	0.0
87.0	1.0	1.0	1.0	0.0	59.0	0.0	13.0	0.0
87.0	1.0	1.0	1.0	0.0	59.0	0.0	13.0	0.0
87.0	1.0	1.0	1.0	0.0	59.0	0.0	13.0	0.0
87.0	1.0	1.0	1.0	0.0	59.0	0.0	13.0	0.0
87.0	1.0	1.0	1.0	0.0	59.0	0.0	14.0	0.0
87.0	1.0	1.0	1.0	0.0	59.0	0.0	13.0	0.0
86.0	1.0	1.0	1.0	0.0	58.0	0.0	13.0	0.0
87.0	1.0	1.0	1.0	0.0	59.0	0.0	13.0	0.0
87.0	1.0	1.0	1.0	0.0	59.0	0.0	13.0	0.0
87.0	1.0	1.0	1.0	0.0	58.0	0.0	13.0	0.0
87.0	1.0	1.0	1.0	0.0	59.0	0.0	13.0	0.0
86.0	1.0	1.0	1.0	0.0	59.0	0.0	13.0	0.0
86.0	1.0	1.0	1.0	0.0	58.0	0.0	13.0	0.0
87.0	1.0	1.0	1.0	0.0	59.0	0.0	13.0	0.0
87.0	1.0	1.0	1.0	0.0	59.0	0.0	13.0	0.0
86.0	1.0	1.0	1.0	0.0	59.0	0.0	12.0	0.0
87.0	1.0	1.0	1.0	0.0	59.0	0.0	13.0	0.0
86.0	1.0	1.0	1.0	0.0	58.0	0.0	13.0	0.0
86.0	1.0	1.0	1.0	0.0	59.0	0.0	13.0	0.0
87.0	1.0	1.0	1.0	0.0	59.0	0.0	13.0	0.0
86.0	1.0	1.0	1.0	0.0	59.0	0.0	13.0	0.0
86.0	1.0	1.0	1.0	0.0	59.0	0.0	13.0	0.0
87.0	1.0	1.0	1.0	0.0	58.0	0.0	13.0	0.0
87.0	1.0	1.0	1.0	0.0	59.0	0.0	13.0	0.0
86.0	1.0	1.0	1.0	0.0	59.0	0.0	13.0	0.0
86.0	1.0	1.0	1.0	0.0	58.0	0.0	13.0	0.0
86.0	1.0	1.0	1.0	0.0	59.0	0.0	13.0	0.0
86.0	1.0	1.0	1.0	0.0	58.0	0.0	13.0	0.0
86.0	0.0	1.0	1.0	0.0	58.0	0.0	13.0	0.0
86.0	1.0	1.0	1.0	0.0	59.0	0.0	13.0	0.0
87.0	1.0	1.0	1.0	0.0	58.0	0.0	13.0	0.0
87.0	1.0	1.0	1.0	0.0	59.0	0.0	13.0	0.0
87.0	1.0	1.0	1.0	0.0	59.0	0.0	13.0	0.0
86.0	1.0	1.0	1.0	0.0	58.0	0.0	13.0	0.0
87.0	0.0	1.0	1.0	0.0	58.0	0.0	13.0	0.0
86.0	1.0	1.0	1.0	0.0	59.0	0.0	13.0	0.0
87.0	1.0	1.0	1.0	0.0	59.0	0.0	13.0	0.0
87.0	1.0	1.0	1.0	0.0	58.0	0.0	13.0	0.0
87.0	1.0	1.0	1.0	0.0	59.0	0.0	13.0	0.0
86.0	1.0	1.0	1.0	0.0	59.0	0.0	13.0	0.0
86.0	1.0	1.0	1.0	0.0	58.0	0.0	13.0	0.0
86.0	1.0	1.0	1.0	0.0	59.0	0.0	13.0	0.0
87.0	1.0	1.0	1.0	0.0	59.0	0.0	13.0	0.0
86.0	1.0	1.0	1.0	0.0	59.0	0.0	13.0	0.0
86.0	1.0	1.0	1.0	0.0	59.0	0.0	13.0	0.0
87.0	1.0	1.0	1.0	0.0	59.0	0.0	14.0	0.0
87.0	1.0	1.0	1.0	0.0	59.0	0.0	13.0	0.0
86.0	1.0	1.0	1.0	0.0	58.0	0.0	13.0	0.0
87.0	1.0	1.0	1.0	0.0	59.0	0.0	13.0	0.0
86.0	1.0	1.0	1.0	0.0	58.0	0.0	13.0	0.0
86.0	1.0	634.0	1.0	0.0	59.0	0.0	14.0	0.0
87.0	1.0	2381.0	1.0	0.0	59.0	0.0	13.0	0.0
87.0	1.0	2315.0	1.0	0.0	58.0	0.0	13.0	0.0
86.0	1.0	2329.0	1.0	0.0	59.0	0.0	13.0	0.0
87.0	1.0	2307.0	1.0	0.0	58.0	0.0	13.0	0.0
87.0	1.0	2304.0	1.0	0.0	59.0	0.0	13.0	0.0
87.0	1.0	2315.0	1.0	0.0	58.0	0.0	13.0	0.0
87.0	1.0	2310.0	1.0	0.0	59.0	0.0	13.0	0.0
87.0	1.0	2347.0	1.0	0.0	59.0	0.0	13.0	0.0
87.0	1.0	2340.0	1.0	0.0	59.0	0.0	13.0	0.0
87.0	1.0	2319.0	1.0	0.0	59.0	0.0	13.0	0.0
87.0	1.0	2355.0	1.0	0.0	59.0	0.0	13.0	0.0
86.0	1.0	2343.0	1.0	0.0	59.0	0.0	13.0	0.0
86.0	1.0	0.0	1.0	0.0	59.0	0.0	13.0	0.0
86.0	1.0	1.0	1.0	0.0	59.0	0.0	13.0	0.0
87.0	1.0	1.0	1.0	0.0	59.0	0.0	13.0	0.0
87.0	1.0	1.0	1.0	0.0	58.0	0.0	14.0	0.0
87.0	1.0	1.0	1.0	0.0	59.0	0.0	13.0	0.0
86.0	1.0	1.0	1.0	0.0	58.0	0.0	13.0	0.0
87.0	1.0	1.0	1.0	0.0	58.0	0.0	14.0	0.0
0.0	1.0	1.0	1.0	0.0	59.0	0.0	13.0	0.0
0.0	1.0	1.0	1.0	0.0	58.0	0.0	13.0	0.0
0.0	1.0	1.0	1.0	0.0	59.0	0.0	13.0	0.0
0.0	1.0	1.0	1.0	0.0	58.0	0.0	13.0	0.0
0.0	1.0	1.0	1.0	0.0	58.0	0.0	13.0	0.0
0.0	1.0	1.0	1.0	0.0	59.0	0.0	13.0	0.0
0.0	1.0	1.0	1.0	0.0	58.0	0.0	13.0	0.0
0.0	1.0	1.0	1.0	0.0	59.0	0.0	13.0	0.0
0.0	1.0	1.0	1.0	0.0	59.0	0.0	13.0	0.0
0.0	1.0	1.0	1.0	0.0	58.0	0.0	13.0	0.0
0.0	1.0	1.0	1.0	0.0	59.0	0.0	13.0	0.0
0.0	1.0	1.0	1.0	0.0	59.0	0.0	13.0	0.0
0.0	1.0	1.0	1.0	0.0	58.0	0.0	13.0	0.0
0.0	1.0	1.0	1.0	0.0	59.0	0.0	13.0	0.0
0.0	0.0	1.0	1.0	0.0	59.0	0.0	13.0	0.0
0.0	1.0	1.0	1.0	0.0	59.0	0.0	13.0	0.0
0.0	1.0	1.0	1.0	0.0	59.0	0.0	13.0	0.0
0.0	1.0	1.0	1.0	0.0	58.0	0.0	13.0	0.0
0.0	1.0	1.0	1.0	0.0	59.0	0.0	13.0	0.0
0.0	1.0	1.0	1.0	0.0	59.0	0.0	13.0	0.0
0.0	1.0	1.0	1.0	0.0	58.0	0.0	13.0	0.0
0.0	1.0	1.0	1.0	0.0	59.0	0.0	13.0	0.0
0.0	1.0	1.0	1.0	0.0	58.0	0.0	13.0	0.0
0.0	1.0	1.0	1.0	0.0	59.0	0.0	13.0	0.0
17.0	1.0	1.0	1.0	0.0	59.0	0.0	13.0	0.0
0.0	1.0	1.0	1.0	0.0	59.0	0.0	13.0	0.0
0.0	1.0	1.0	1.0	0.0	58.0	0.0	12.0	0.0
17.0	1.0	1.0	1.0	0.0	59.0	0.0	13.0	0.0
0.0	1.0	1.0	1.0	0.0	59.0	0.0	13.0	0.0
0.0	1.0	1.0	1.0	0.0	59.0	0.0	13.0	0.0
0.0	1.0	1.0	1.0	0.0	58.0	0.0	13.0	0.0
0.0	1.0	1.0	1.0	0.0	59.0	0.0	13.0	0.0
0.0	1.0	1.0	1.0	0.0	59.0	0.0	13.0	0.0
0.0	1.0	1.0	1.0	0.0	59.0	0.0	13.0	0.0
0.0	1.0	1.0	1.0	0.0	74.0	0.0	13.0	0.0
0.0	1.0	1.0	1.0	0.0	59.0	0.0	13.0	0.0
0.0	1.0	1.0	1.0	0.0	59.0	0.0	13.0	0.0
0.0	1.0	1.0	1.0	0.0	59.0	0.0	13.0	0.0
0.0	1.0	1.0	1.0	0.0	59.0	0.0	13.0	0.0
0.0	1.0	1.0	1.0	0.0	58.0	0.0	13.0	0.0
0.0	1.0	1.0	1.0	0.0	59.0	0.0	13.0	0.0
0.0	1.0	1.0	1.0	0.0	59.0	0.0	13.0	0.0
0.0	1.0	1.0	1.0	0.0	59.0	0.0	13.0	0.0
0.0	1.0	1.0	1.0	0.0	58.0	0.0	13.0	0.0
0.0	1.0	1.0	1.0	0.0	59.0	0.0	13.0	0.0
0.0	1.0	1.0	1.0	0.0	59.0	0.0	13.0	0.0
0.0	1.0	1.0	1.0	0.0	58.0	0.0	13.0	0.0
0.0	1.0	1.0	1.0	0.0	59.0	0.0	13.0	0.0
0.0	1.0	1.0	1.0	0.0	58.0	0.0	13.0	0.0
0.0	1.0	1.0	1.0	0.0	59.0	0.0	13.0	0.0
0.0	1.0	1.0	1.0	0.0	59.0	0.0	13.0	0.0
0.0	1.0	1.0	1.0	0.0	59.0	0.0	13.0	0.0
0.0	1.0	1.0	1.0	0.0	58.0	0.0	13.0	0.0
0.0	1.0	1.0	1.0	0.0	59.0	0.0	13.0	0.0
0.0	1.0	1.0	1.0	0.0	59.0	0.0	13.0	0.0
0.0	1.0	1.0	1.0	0.0	58.0	0.0	13.0	0.0
0.0	1.0	1.0	1.0	0.0	59.0	0.0	13.0	0.0
0.0	1.0	1.0	1.0	0.0	58.0	0.0	13.0	0.0
0.0	1.0	1.0	1.0	0.0	59.0	0.0	13.0	0.0
0.0	1.0	1.0	1.0	0.0	59.0	0.0	13.0	0.0
0.0	1.0	1.0	1.0	0.0	58.0	0.0	13.0	0.0
0.0	1.0	1.0	1.0	0.0	59.0	0.0	13.0	0.0
0.0	1.0	1.0	1.0	0.0	59.0	0.0	13.0	0.0
0.0	1.0	1.0	1.0	0.0	59.0	0.0	13.0	0.0
0.0	1.0	1.0	1.0	0.0	59.0	0.0	13.0	0.0
0.0	1.0	1.0	1.0	0.0	58.0	0.0	13.0	0.0
0.0	1.0	1.0	1.0	0.0	59.0	0.0	13.0	0.0
0.0	1.0	1.0	1.0	0.0	59.0	0.0	13.0	0.0
0.0	1.0	1.0	1.0	0.0	59.0	0.0	13.0	0.0
0.0	1.0	1.0	1.0	0.0	59.0	0.0	13.0	0.0
0.0	1.0	1.0	1.0	0.0	58.0	0.0	13.0	0.0
0.0	1.0	1.0	1.0	0.0	59.0	0.0	13.0	0.0
0.0	1.0	1.0	1.0	0.0	59.0	0.0	13.0	0.0
0.0	1.0	1.0	1.0	0.0	59.0	0.0	13.0	0.0
0.0	1.0	1.0	1.0	0.0	59.0	0.0	13.0	0.0
0.0	1.0	1.0	1.0	0.0	59.0	0.0	13.0	0.0
0.0	1.0	1.0	1.0	0.0	59.0	0.0	13.0	0.0
0.0	1.0	1.0	1.0	0.0	64.0	0.0	13.0	0.0
0.0	1.0	1.0	1.0	0.0	58.0	0.0	13.0	0.0
0.0	59.0	1.0	1.0	0.0	58.0	0.0	13.0	0.0
0.0	95.0	1.0	1.0	0.0	58.0	0.0	13.0	0.0
0.0	86.0	1.0	1.0	0.0	58.0	0.0	13.0	0.0
0.0	86.0	1.0	1.0	0.0	58.0	0.0	12.0	0.0
0.0	87.0	1.0	1.0	0.0	58.0	0.0	13.0	0.0
0.0	86.0	1.0	1.0	0.0	58.0	0.0	13.0	0.0
0.0	86.0	1.0	1.0	0.0	58.0	0.0	13.0	0.0
0.0	86.0	1.0	1.0	0.0	64.0	0.0	13.0	0.0
0.0	86.0	1.0	1.0	0.0	68.0	0.0	13.0	0.0
0.0	86.0	1.0	1.0	0.0	60.0	0.0	12.0	0.0
0.0	86.0	1.0	1.0	0.0	70.0	0.0	13.0	0.0
0.0	94.0	1.0	1.0	0.0	71.0	0.0	13.0	0.0
0.0	93.0	1.0	1.0	0.0	70.0	0.0	13.0	0.0
0.0	94.0	1.0	1.0	0.0	71.0	0.0	13.0	0.0
0.0	121.0	1.0	1.0	0.0	70.0	0.0	13.0	0.0
0.0	106.0	1.0	1.0	0.0	71.0	0.0	13.0	0.0
0.0	96.0	1.0	1.0	0.0	70.0	0.0	13.0	0.0
0.0	90.0	1.0	1.0	0.0	70.0	0.0	13.0	0.0
0.0	100.0	1.0	1.0	0.0	70.0	0.0	13.0	0.0
0.0	115.0	1.0	1.0	0.0	70.0	0.0	13.0	0.0
0.0	109.0	1.0	1.0	0.0	70.0	0.0	13.0	0.0
0.0	103.0	1.0	1.0	0.0	71.0	0.0	13.0	0.0
0.0	119.0	1.0	1.0	0.0	70.0	0.0	13.0	0.0
0.0	126.0	1.0	1.0	0.0	74.0	0.0	13.0	0.0
0.0	127.0	1.0	1.0	0.0	74.0	0.0	13.0	0.0
0.0	129.0	1.0	1.0	0.0	75.0	0.0	12.0	0.0
0.0	109.0	1.0	1.0	0.0	73.0	0.0	13.0	0.0
0.0	95.0	1.0	1.0	0.0	78.0	0.0	13.0	0.0
0.0	95.0	1.0	1.0	0.0	66.0	0.0	13.0	0.0
0.0	96.0	1.0	1.0	0.0	69.0	0.0	13.0	0.0
0.0	96.0	1.0	1.0	0.0	70.0	0.0	13.0	0.0
0.0	98.0	1.0	1.0	0.0	70.0	0.0	13.0	0.0
0.0	99.0	1.0	1.0	0.0	69.0	0.0	13.0	0.0
0.0	97.0	1.0	1.0	0.0	70.0	0.0	13.0	0.0
0.0	97.0	1.0	1.0	0.0	70.0	0.0	13.0	0.0
0.0	118.0	1.0	1.0	0.0	70.0	0.0	13.0	0.0
0.0	124.0	1.0	1.0	0.0	70.0	0.0	13.0	0.0
0.0	114.0	1.0	1.0	0.0	69.0	0.0	13.0	0.0
0.0	103.0	1.0	1.0	0.0	70.0	0.0	13.0	0.0
0.0	112.0	1.0	1.0	0.0	69.0	0.0	13.0	0.0
0.0	111.0	1.0	1.0	0.0	69.0	0.0	13.0	0.0
0.0	112.0	1.0	1.0	0.0	69.0	0.0	13.0	0.0
0.0	119.0	1.0	1.0	0.0	69.0	0.0	13.0	0.0
0.0	125.0	1.0	1.0	0.0	69.0	0.0	13.0	0.0
0.0	122.0	1.0	1.0	0.0	69.0	0.0	13.0	0.0
0.0	112.0	1.0	1.0	0.0	69.0	0.0	13.0	0.0
0.0	101.0	1.0	1.0	0.0	70.0	0.0	13.0	0.0
0.0	100.0	1.0	1.0	0.0	69.0	0.0	13.0	0.0
0.0	112.0	1.0	1.0	0.0	68.0	0.0	13.0	0.0
0.0	124.0	1.0	1.0	0.0	69.0	0.0	13.0	0.0
0.0	120.0	1.0	1.0	0.0	69.0	0.0	13.0	0.0
0.0	122.0	1.0	1.0	0.0	70.0	0.0	13.0	0.0
0.0	127.0	1.0	1.0	0.0	69.0	0.0	13.0	0.0
17.0	112.0	1.0	1.0	0.0	70.0	0.0	13.0	0.0
0.0	114.0	1.0	1.0	0.0	69.0	0.0	13.0	0.0
0.0	102.0	1.0	1.0	0.0	69.0	0.0	13.0	0.0
0.0	123.0	1.0	1.0	0.0	70.0	0.0	13.0	0.0
0.0	114.0	1.0	1.0	0.0	69.0	0.0	13.0	0.0
0.0	115.0	1.0	1.0	0.0	70.0	0.0	13.0	0.0
0.0	118.0	1.0	1.0	0.0	69.0	0.0	13.0	0.0
0.0	117.0	1.0	1.0	0.0	69.0	0.0	13.0	0.0
0.0	102.0	1.0	1.0	0.0	70.0	0.0	13.0	0.0
0.0	120.0	1.0	1.0	0.0	69.0	0.0	12.0	0.0
0.0	122.0	1.0	1.0	0.0	69.0	0.0	13.0	0.0
0.0	123.0	1.0	1.0	0.0	69.0	0.0	13.0	0.0
0.0	118.0	1.0	1.0	0.0	69.0	0.0	13.0	0.0
0.0	120.0	1.0	1.0	0.0	70.0	0.0	13.0	0.0
0.0	105.0	1.0	1.0	0.0	65.0	0.0	13.0	0.0
0.0	119.0	1.0	1.0	0.0	69.0	0.0	13.0	0.0
0.0	123.0	1.0	1.0	0.0	69.0	0.0	13.0	0.0
0.0	116.0	1.0	1.0	0.0	69.0	0.0	13.0	0.0
0.0	103.0	1.0	1.0	0.0	65.0	0.0	13.0	0.0
0.0	123.0	1.0	1.0	0.0	65.0	0.0	13.0	0.0
0.0	118.0	1.0	1.0	0.0	64.0	0.0	13.0	0.0
0.0	121.0	1.0	1.0	0.0	64.0	0.0	13.0	0.0
0.0	121.0	1.0	1.0	0.0	64.0	0.0	13.0	0.0
0.0	121.0	1.0	1.0	0.0	65.0	0.0	13.0	0.0
0.0	121.0	1.0	1.0	0.0	70.0	0.0	13.0	0.0
0.0	122.0	1.0	1.0	0.0	70.0	0.0	13.0	0.0
0.0	122.0	1.0	1.0	0.0	69.0	0.0	13.0	0.0
0.0	122.0	1.0	1.0	0.0	69.0	0.0	13.0	0.0
0.0	120.0	1.0	1.0	0.0	69.0	0.0	13.0	0.0
0.0	125.0	1.0	1.0	0.0	69.0	0.0	13.0	0.0
0.0	113.0	1.0	1.0	0.0	69.0	0.0	13.0	0.0
0.0	124.0	1.0	1.0	0.0	70.0	0.0	13.0	0.0
0.0	119.0	1.0	1.0	0.0	70.0	0.0	13.0	0.0
0.0	122.0	1.0	1.0	0.0	69.0	0.0	14.0	0.0
0.0	123.0	1.0	1.0	0.0	70.0	0.0	13.0	0.0
0.0	123.0	1.0	1.0	0.0	69.0	0.0	13.0	0.0
0.0	121.0	1.0	1.0	0.0	70.0	0.0	13.0	0.0
0.0	116.0	1.0	1.0	0.0	69.0	0.0	13.0	0.0
0.0	130.0	1.0	1.0	0.0	69.0	0.0	13.0	0.0
0.0	112.0	1.0	1.0	0.0	70.0	0.0	13.0	0.0
0.0	124.0	1.0	1.0	0.0	69.0	0.0	13.0	0.0
0.0	102.0	1.0	1.0	0.0	69.0	0.0	13.0	0.0
0.0	115.0	1.0	1.0	0.0	69.0	0.0	13.0	0.0
0.0	116.0	1.0	1.0	0.0	69.0	0.0	13.0	0.0
0.0	101.0	1.0	1.0	0.0	70.0	0.0	14.0	0.0
0.0	126.0	1.0	1.0	0.0	69.0	0.0	13.0	0.0
0.0	113.0	1.0	1.0	0.0	69.0	0.0	13.0	0.0
0.0	115.0	1.0	1.0	0.0	70.0	0.0	13.0	0.0
0.0	121.0	1.0	1.0	0.0	69.0	0.0	13.0	0.0
0.0	121.0	1.0	1.0	0.0	69.0	0.0	13.0	0.0
0.0	125.0	1.0	1.0	0.0	69.0	0.0	13.0	0.0
0.0	125.0	1.0	1.0	0.0	69.0	0.0	13.0	0.0
0.0	113.0	1.0	1.0	0.0	69.0	0.0	13.0	0.0
0.0	125.0	1.0	1.0	0.0	70.0	0.0	13.0	0.0
0.0	120.0	1.0	1.0	0.0	69.0	0.0	13.0	0.0
0.0	125.0	1.0	1.0	0.0	70.0	0.0	13.0	0.0
0.0	101.0	1.0	1.0	0.0	69.0	0.0	13.0	0.0
0.0	101.0	1.0	1.0	0.0	69.0	0.0	13.0	0.0
0.0	121.0	1.0	1.0	0.0	69.0	0.0	13.0	0.0
0.0	116.0	1.0	1.0	0.0	69.0	0.0	13.0	0.0
0.0	101.0	1.0	1.0	0.0	69.0	0.0	13.0	0.0
0.0	117.0	1.0	1.0	0.0	70.0	0.0	13.0	0.0
0.0	117.0	1.0	1.0	0.0	69.0	0.0	13.0	0.0
0.0	117.0	1.0	1.0	0.0	69.0	0.0	13.0	0.0
0.0	100.0	1.0	1.0	0.0	69.0	0.0	13.0	0.0
0.0	122.0	1.0	1.0	0.0	69.0	0.0	13.0	0.0
0.0	119.0	1.0	1.0	0.0	69.0	0.0	13.0	0.0
0.0	119.0	1.0	1.0	0.0	69.0	0.0	14.0	0.0
0.0	121.0	1.0	1.0	0.0	69.0	0.0	14.0	0.0
0.0	123.0	1.0	1.0	0.0	69.0	0.0	14.0	0.0
0.0	123.0	1.0	1.0	0.0	69.0	0.0	14.0	0.0
0.0	122.0	1.0	1.0	0.0	69.0	0.0	14.0	0.0
0.0	124.0	1.0	1.0	0.0	69.0	0.0	14.0	0.0
0.0	125.0	1.0	1.0	0.0	70.0	0.0	14.0	0.0
0.0	126.0	1.0	1.0	0.0	69.0	0.0	14.0	0.0
0.0	124.0	1.0	1.0	0.0	70.0	0.0	14.0	0.0
0.0	111.0	1.0	1.0	0.0	69.0	0.0	14.0	0.0
0.0	123.0	1.0	1.0	0.0	70.0	0.0	14.0	0.0
0.0	120.0	1.0	1.0	0.0	69.0	0.0	14.0	0.0
0.0	111.0	1.0	1.0	0.0	69.0	0.0	14.0	0.0
0.0	109.0	1.0	1.0	0.0	69.0	0.0	14.0	0.0
0.0	119.0	1.0	1.0	0.0	70.0	0.0	14.0	0.0
0.0	119.0	1.0	1.0	0.0	69.0	0.0	14.0	0.0
0.0	121.0	1.0	1.0	0.0	69.0	0.0	14.0	0.0
0.0	124.0	1.0	1.0	0.0	70.0	0.0	13.0	0.0
0.0	125.0	1.0	1.0	0.0	69.0	0.0	14.0	0.0
0.0	122.0	1.0	1.0	0.0	70.0	0.0	14.0	0.0
0.0	114.0	1.0	1.0	0.0	69.0	0.0	14.0	0.0
0.0	117.0	1.0	1.0	0.0	70.0	0.0	14.0	0.0
0.0	111.0	1.0	1.0	0.0	69.0	0.0	14.0	0.0
0.0	117.0	1.0	1.0	0.0	69.0	0.0	14.0	0.0
0.0	107.0	1.0	1.0	0.0	70.0	0.0	14.0	0.0
0.0	117.0	1.0	1.0	0.0	69.0	0.0	14.0	0.0
0.0	112.0	1.0	1.0	0.0	69.0	0.0	14.0	0.0
0.0	121.0	1.0	1.0	0.0	70.0	0.0	14.0	0.0
0.0	102.0	1.0	1.0	0.0	77.0	0.0	14.0	0.0
0.0	118.0	1.0	1.0	0.0	70.0	0.0	14.0	0.0
0.0	121.0	1.0	1.0	0.0	70.0	0.0	14.0	0.0
0.0	119.0	1.0	1.0	0.0	69.0	0.0	14.0	0.0
0.0	118.0	1.0	1.0	0.0	69.0	0.0	14.0	0.0
0.0	118.0	1.0	1.0	0.0	69.0	0.0	14.0	0.0
0.0	123.0	1.0	1.0	0.0	69.0	0.0	14.0	0.0
0.0	119.0	1.0	1.0	0.0	70.0	0.0	14.0	0.0
0.0	125.0	1.0	1.0	0.0	69.0	0.0	14.0	0.0
0.0	122.0	1.0	1.0	0.0	69.0	0.0	14.0	0.0
0.0	111.0	1.0	1.0	0.0	70.0	0.0	14.0	0.0
0.0	111.0	1.0	1.0	0.0	77.0	0.0	14.0	0.0
0.0	124.0	1.0	1.0	0.0	85.0	0.0	14.0	0.0
0.0	122.0	1.0	1.0	0.0	75.0	0.0	14.0	0.0
0.0	115.0	1.0	1.0	0.0	75.0	0.0	14.0	0.0
0.0	121.0	1.0	1.0	0.0	71.0	0.0	14.0	0.0
0.0	113.0	1.0	1.0	0.0	73.0	0.0	14.0	0.0
0.0	119.0	1.0	1.0	0.0	71.0	0.0	14.0	0.0
0.0	106.0	1.0	1.0	0.0	71.0	0.0	14.0	0.0
0.0	103.0	1.0	1.0	0.0	71.0	0.0	13.0	0.0
0.0	112.0	1.0	1.0	0.0	72.0	0.0	13.0	0.0
0.0	121.0	1.0	1.0	0.0	72.0	0.0	13.0	0.0
0.0	118.0	1.0	1.0	0.0	72.0	0.0	13.0	0.0
0.0	125.0	1.0	1.0	0.0	70.0	0.0	13.0	0.0
0.0	124.0	1.0	1.0	0.0	68.0	0.0	13.0	0.0
0.0	126.0	1.0	1.0	0.0	69.0	0.0	13.0	0.0
0.0	107.0	1.0	1.0	0.0	69.0	0.0	13.0	0.0
0.0	125.0	1.0	1.0	0.0	69.0	0.0	13.0	0.0
0.0	123.0	1.0	1.0	0.0	69.0	0.0	12.0	0.0
0.0	120.0	1.0	1.0	0.0	69.0	0.0	13.0	0.0
0.0	100.0	1.0	1.0	0.0	70.0	0.0	13.0	0.0
0.0	126.0	1.0	1.0	0.0	69.0	0.0	13.0	0.0
0.0	110.0	1.0	1.0	0.0	68.0	0.0	13.0	0.0
0.0	107.0	1.0	1.0	0.0	69.0	0.0	13.0	0.0
0.0	114.0	1.0	1.0	0.0	69.0	0.0	13.0	0.0
0.0	117.0	1.0	1.0	0.0	68.0	0.0	14.0	0.0
0.0	101.0	1.0	1.0	0.0	69.0	0.0	13.0	0.0
0.0	115.0	1.0	1.0	0.0	69.0	0.0	13.0	0.0
0.0	129.0	1.0	1.0	0.0	69.0	0.0	13.0	0.0
0.0	126.0	1.0	1.0	0.0	91.0	0.0	13.0	0.0
0.0	118.0	1.0	1.0	0.0	68.0	0.0	13.0	0.0
0.0	124.0	1.0	1.0	0.0	68.0	0.0	13.0	0.0
0.0	126.0	1.0	1.0	0.0	69.0	0.0	13.0	0.0
0.0	127.0	1.0	1.0	0.0	70.0	0.0	13.0	0.0
0.0	119.0	1.0	1.0	0.0	69.0	0.0	13.0	0.0
0.0	127.0	1.0	1.0	0.0	69.0	0.0	13.0	0.0
0.0	104.0	1.0	1.0	0.0	68.0	0.0	13.0	0.0
0.0	116.0	1.0	1.0	0.0	69.0	0.0	13.0	0.0
0.0	117.0	1.0	1.0	0.0	69.0	0.0	13.0	0.0
0.0	117.0	1.0	1.0	0.0	68.0	0.0	13.0	0.0
0.0	125.0	1.0	1.0	0.0	69.0	0.0	13.0	0.0
0.0	129.0	1.0	1.0	0.0	69.0	0.0	13.0	0.0
0.0	125.0	1.0	1.0	0.0	69.0	0.0	13.0	0.0
0.0	119.0	1.0	1.0	0.0	69.0	0.0	13.0	0.0
0.0	126.0	1.0	1.0	0.0	68.0	0.0	13.0	0.0
0.0	117.0	1.0	1.0	0.0	68.0	0.0	13.0	0.0
0.0	127.0	1.0	1.0	0.0	74.0	0.0	13.0	0.0
0.0	123.0	1.0	1.0	0.0	72.0	0.0	13.0	0.0
0.0	131.0	1.0	1.0	0.0	72.0	0.0	13.0	0.0
0.0	125.0	1.0	1.0	0.0	69.0	0.0	13.0	0.0
0.0	125.0	1.0	1.0	0.0	69.0	0.0	13.0	0.0
0.0	110.0	1.0	1.0	0.0	69.0	0.0	13.0	0.0
0.0	128.0	1.0	1.0	0.0	69.0	0.0	13.0	0.0
0.0	127.0	1.0	1.0	0.0	68.0	0.0	14.0	0.0
0.0	124.0	1.0	1.0	0.0	69.0	0.0	13.0	0.0
0.0	126.0	1.0	1.0	0.0	69.0	0.0	14.0	0.0
0.0	127.0	1.0	1.0	0.0	69.0	0.0	13.0	0.0
0.0	127.0	1.0	1.0	0.0	69.0	0.0	13.0	0.0
0.0	120.0	1.0	1.0	0.0	68.0	0.0	13.0	0.0
0.0	125.0	1.0	1.0	0.0	68.0	0.0	13.0	0.0
0.0	121.0	1.0	1.0	0.0	69.0	0.0	13.0	0.0
0.0	124.0	1.0	1.0	0.0	69.0	0.0	13.0	0.0
0.0	113.0	1.0	1.0	0.0	69.0	0.0	13.0	0.0
0.0	126.0	1.0	1.0	0.0	68.0	0.0	13.0	0.0
0.0	120.0	1.0	1.0	0.0	69.0	0.0	13.0	0.0
0.0	125.0	1.0	1.0	0.0	68.0	0.0	13.0	0.0
0.0	100.0	1.0	1.0	0.0	69.0	0.0	13.0	0.0
0.0	124.0	1.0	1.0	0.0	68.0	0.0	13.0	0.0
0.0	114.0	1.0	1.0	0.0	68.0	0.0	13.0	0.0
0.0	114.0	1.0	1.0	0.0	68.0	0.0	13.0	0.0
0.0	122.0	1.0	1.0	0.0	69.0	0.0	13.0	0.0
0.0	119.0	1.0	1.0	0.0	69.0	0.0	13.0	0.0
0.0	119.0	1.0	1.0	0.0	69.0	0.0	13.0	0.0
0.0	120.0	1.0	1.0	0.0	68.0	0.0	13.0	0.0
0.0	125.0	1.0	1.0	0.0	69.0	0.0	13.0	0.0
0.0	120.0	1.0	1.0	0.0	69.0	0.0	13.0	0.0
0.0	122.0	1.0	1.0	0.0	69.0	0.0	13.0	0.0
0.0	122.0	1.0	1.0	0.0	69.0	0.0	13.0	0.0
0.0	129.0	1.0	1.0	0.0	69.0	0.0	13.0	0.0
0.0	129.0	1.0	1.0	0.0	68.0	0.0	13.0	0.0
0.0	129.0	1.0	1.0	0.0	68.0	0.0	13.0	0.0
0.0	123.0	1.0	1.0	0.0	68.0	0.0	13.0	0.0
[truncated: 8,000 more rows]
